# Supplementary material for: A reprogrammable mechanical metamaterial with origami functional-group transformation and ring reconfiguration
Source: Nat Commun. 2023 Oct 23;14:6709. doi: 10.1038/s41467-023-42323-1 (PMC10593812; doi:10.1038/s41467-023-42323-1)
Supplement: Supplementary file 16 — Source Data [file 41467_2023_42323_MOESM16_ESM.xlsx]

## Sheet: Fig. 2c
Raw data of experimental displacement-force curves for designed elements
CI element (Full-length tension)									CII element (partial-length tension)									CII element (partial-length compression)									CIII element (Full-length compression)									R element (full-length compression with a static bifurcation behavior )
#1		#2		#3		#4			#1		#2		#3					#1		#2		#3					#1		#2		#3		#4			#1		#2		#3		#4
Displacement (mm)	Force (N)	Displacement (mm)	Force (N)	Displacement (mm)	Force (N)	Displacement (mm)	Force (N)		Displacement (mm)	Force (N)	Displacement (mm)	Force (N)	Displacement (mm)	Force (N)				Displacement (mm)	Force (N)	Displacement (mm)	Force (N)	Displacement (mm)	Force (N)				Displacement (mm)	Force (N)	Displacement (mm)	Force (N)	Displacement (mm)	Force (N)	Displacement (mm)	Force (N)		Displacement (mm)	Force (N)	Displacement (mm)	Force (N)	Displacement (mm)	Force (N)	Displacement (mm)	Force (N)
0	0.0015973	0	-0.00384113	0	-0.00277626	0	-0.00798651		0	0.0003438	0	-6.99e-05	0	0.000153542				0	0.000564337	0	6.99e-05	0	-0.0003438				0	0.0252906	0	0.126567	0	0.0174943	0	0.324176		9.61715	7.34223	9.88194	7.23346	9.02745	9.60127	8.00133	7.27511
0.0004556	0.0015973	0.0001072	-0.00403129	0.0001876	-0.00289036	8.04e-05	-0.00798651		0.00337696	0.00658083	0	3.93e-05	0.000670433	0.000571966				0.000643253	0.00117284	0.00343061	0.000868618	0.00335026	0.00680613				0.0002144	0.0250624	0.0330444	0.176464	0	0.0180647	0.028944	0.442225		9.62056	7.34212	9.88542	7.23323	9.03069	9.60108	8.00479	7.27545
0.0027872	0.0017114	0.0022512	-0.00399326	0.0018224	-0.00304248	0.0019028	-0.00851895		0.00667286	0.0122092	0.00348473	0.00118041	0.00133991	0.000876188				0.00128651	0.00162923	0.00688767	0.00166726	0.00683403	0.0125868				0.0018492	0.0247962	0.0421296	0.224231	0.0011256	0.018445	0.0330444	0.533195		9.62393	7.34189	9.88885	7.23289	9.03401	9.60101	8.00816	7.27606
0.0063516	0.00212974	0.00603	-0.00384113	0.005092	-0.00308051	0.0056816	-0.00851895		0.00991535	0.0190549	0.00688839	0.00216913	0.00201035	0.00152278				0.00198328	0.00185746	0.010318	0.00223768	0.0101843	0.0189762				0.0053868	0.0246061	0.0472216	0.261045	0.0043952	0.018331	0.0341432	0.599217		9.6272	7.34178	9.89217	7.23293	9.03733	9.60097	8.01157	7.27644
0.0099964	0.00319461	0.009648	-0.00292839	0.00871	-0.00292839	0.0094604	-0.00737802		0.0132389	0.0248356	0.0102644	0.00353837	0.00265312	0.00178886				0.00268006	0.00212359	0.0137217	0.00258005	0.0135612	0.0252132				0.0093532	0.0256709	0.0508128	0.28721	0.0079864	0.0186352	0.034706	0.647592		9.63047	7.34212	9.89547	7.23312	9.04077	9.60089	8.01489	7.2772
0.013534	0.00676952	0.0128908	0.000836683	0.0121404	-0.00235792	0.0129444	0.00121699		0.0165892	0.0304642	0.013588	0.00437498	0.00335026	0.00178886				0.0033232	0.00200951	0.0169914	0.0033406	0.0169106	0.0329716				0.012998	0.0372704	0.0541896	0.305769	0.0114704	0.0273823	0.0352956	0.653069		9.63382	7.34193	9.89877	7.23308	9.0442	9.60101	8.01819	7.27777
0.0169644	0.0167337	0.0163748	0.00791045	0.0156244	-0.00140715	0.016348	0.00471585		0.0199928	0.0351803	0.0168037	0.00521159	0.00402069	0.00178886				0.00399327	0.00208563	0.0202608	0.00398713	0.020154	0.0416427				0.0164284	0.0468542	0.0575664	0.31155	0.0148204	0.0500488	0.0359656	0.657785		9.63712	7.34174	9.90212	7.23297	9.04755	9.60185	8.02151	7.27815
0.0203144	0.0249484	0.0194836	0.00813864	0.019028	0.00251005	0.0198052	0.0103444		0.0234232	0.0392873	0.0201006	0.0038805	0.00469018	0.00197911				0.00466323	0.00189543	0.0235841	0.00459564	0.0234232	0.0501614				0.0197516	0.0594805	0.0608628	0.318091	0.0181436	0.0707377	0.0366088	0.655807		9.64052	7.34189	9.90541	7.23293	9.0509	9.60238	8.02481	7.28066
0.0235304	0.0311854	0.0229944	0.0165815	0.0224852	0.00494403	0.023182	0.0170379		0.0268002	0.0438514	0.0234499	0.00452709	0.00536061	0.00213122				0.0053333	0.00170529	0.0269072	0.00558448	0.0267735	0.0583763				0.0231552	0.0749972	0.0641324	0.322503	0.0214936	0.0783439	0.0372252	0.658393		9.64401	7.34212	9.90874	7.23304	9.05416	9.60272	8.02813	7.2791
0.0268804	0.036814	0.026398	0.0222101	0.0259156	0.00714983	0.0265856	0.022058		0.0301762	0.0488713	0.0268536	0.00486946	0.00603009	0.00197887				0.00603008	0.00162923	0.0303378	0.00619298	0.0301504	0.0659826				0.0266124	0.0889926	0.0674824	0.329044	0.0247632	0.103292	0.037922	0.657632		9.64744	7.3417	9.91219	7.23323	9.05749	9.60302	8.03499	7.28089
0.0300696	0.0421384	0.0297748	0.026926	0.0292924	0.00958382	0.029882	0.0267738		0.0335264	0.056021	0.0303383	-0.0189762	0.00670051	0.00182676				0.00670004	0.0014391	0.0337949	0.0069536	0.0336075	0.0767834				0.030016	0.100554	0.0707788	0.334825	0.02814	0.119417	0.0385652	0.658621		9.65079	7.34132	9.91554	7.23381	9.06084	9.60325	8.03499	7.28089
0.0336608	0.0463978	0.0331784	0.0319461	0.0326692	0.0109529	0.0331784	0.0260132		0.0367422	0.0624104	0.0336876	-0.0239961	0.00736999	0.00156045				0.00739682	0.0014391	0.0371449	0.00969183	0.0370378	0.0889533				0.0333928	0.110898	0.0741556	0.339389	0.031624	0.136455	0.0392888	0.657404		9.65406	7.3412	9.91892	7.23434	9.06416	9.6034	8.03837	7.28165
0.0371448	0.0503531	0.0365552	0.039248	0.0359656	0.0124742	0.0365552	0.0301206		0.0400925	0.0681911	0.0370378	-0.0255172	0.00804043	0.00106621				0.00804007	0.00132501	0.0405753	0.00794238	0.0404148	0.0980806				0.0366892	0.121851	0.0776396	0.345474	0.0350544	0.15258	0.0399856	0.658773		9.65733	7.34105	9.92224	7.23491	9.06759	9.60356	8.04169	7.28199
0.0404948	0.0549168	0.0399052	0.0448766	0.0392888	0.0142997	0.0399052	0.0334673		0.0434427	0.0724504	0.0403347	-0.0218666	0.00865651	0.000723839				0.00873685	0.00170529	0.043818	0.00828469	0.0437641	0.107969				0.0399856	0.134478	0.0810432	0.352319	0.0384044	0.15897	0.0406556	0.659268		9.66068	7.34094	9.92557	7.23529	9.07102	9.60375	8.04499	7.28287
0.043818	0.0606975	0.0432284	0.0488318	0.0426924	0.0172661	0.043282	0.0371943		0.046793	0.0719182	0.0435772	-0.0159335	0.00940704	0.00068593				0.00940681	0.00151509	0.0470877	0.00915933	0.0469809	0.118769				0.0433356	0.145583	0.0843932	0.358709	0.0417276	0.183918	0.0413256	0.660143		9.66392	7.34079	9.92892	7.23578	9.07424	9.6039	8.04834	7.28306
0.0471144	0.0638921	0.0464712	0.0484515	0.0460692	0.0201564	0.0466588	0.0407693		0.0502501	0.0763297	0.0469542	-0.0107615	0.0100498	0.000381708				0.0100501	0.00140101	0.050411	0.00965375	0.0502768	0.130635				0.046632	0.15395	0.0876628	0.363272	0.0450508	0.191068	0.0419956	0.660333		9.6673	7.34037	9.93221	7.23616	9.07775	9.60432	8.05158	7.28287
0.050384	0.0640442	0.0497944	0.0523307	0.0494728	0.0230468	0.0500088	0.0435075		0.053627	0.0849245	0.0503578	-0.00604558	0.0107203	0.000115395				0.0107468	0.00159121	0.0537074	0.00980592	0.0536537	0.142197				0.0500088	0.162012	0.0909592	0.367075	0.0483472	0.20552	0.0426656	0.663717		9.67075	7.34037	9.93556	7.23662	9.08102	9.60493	8.0549	7.28317
0.053734	0.0742366	0.053198	0.0559056	0.0528496	0.0324024	0.0534124	0.0463218		0.0569763	0.0894885	0.0537615	-0.00224257	0.0113907	0.000267506				0.0114436	0.00132501	0.0571108	0.0104144	0.057004	0.146456				0.053466	0.171292	0.0942556	0.373769	0.0516436	0.219059	0.0433356	0.662843		9.67421	7.34094	9.93899	7.23704	9.08429	9.60763	8.05838	7.28287
0.0571108	0.0798652	0.0565748	0.0641964	0.056146	0.0384874	0.0567624	0.0479191		0.0602732	0.0929873	0.0571918	0.00201702	0.0120602	0.00087595				0.0121137	0.00151509	0.0605681	0.0110989	0.0604877	0.0159338				0.0568964	0.182397	0.097552	0.379093	0.0551008	0.232598	0.0440056	0.665695		9.67756	7.34139	9.9424	7.237	9.08761	9.60884	8.06184	7.28271
0.0605412	0.0827555	0.060032	0.0689122	0.0595496	0.0427469	0.0600052	0.0503531		0.0635424	0.0934436	0.0604877	0.00140858	0.0127039	0.00152254				0.0127836	0.00170529	0.0639718	0.0141034	0.0638647	-0.205863				0.0602464	0.192893	0.100929	0.385178	0.0585312	0.24705	0.0446488	0.669042		9.68086	7.34121	9.9458	7.23692	9.09091	9.60732	8.06527	7.28317
0.0639716	0.0832879	0.0634356	0.0731717	0.0628728	0.0480712	0.0633552	0.0524828		0.0668926	0.0967143	0.0638113	0.0053637	0.0134001	0.00197887				0.0134536	0.00185746	0.0673485	0.0127343	0.067215	-0.236973				0.0635428	0.200347	0.104413	0.392024	0.061908	0.261653	0.0453188	0.675735		9.68415	7.34082	9.9491	7.23711	9.09437	9.6077	8.0686	7.28351
0.0673484	0.0929478	0.0667588	0.0778875	0.0661692	0.0532434	0.0667052	0.055145		0.0702429	0.100593	0.0671339	0.00871038	0.0140972	0.00224519				0.0140969	0.00174332	0.0706182	0.0133428	0.0705376	-0.236136				0.066866	0.209019	0.10779	0.398565	0.065258	0.276105	0.0459888	0.673073		9.68729	7.34063	9.95239	7.23711	9.0978	9.60808	8.07187	7.28366
0.0705376	0.0985764	0.0700552	0.0818428	0.069546	0.057655	0.0700552	0.0581114		0.0735655	0.110482	0.0704308	0.0169251	0.0147943	0.00224519				0.0147936	0.00181937	0.0739145	0.013571	0.0738077	-0.234615				0.0701624	0.220124	0.111193	0.404042	0.0685276	0.287819	0.046632	0.675583		9.69072	7.34063	9.95577	7.23746	9.10101	9.60831	8.07516	7.28644
0.0739948	0.102532	0.0733516	0.0811582	0.0728692	0.0570465	0.0734588	0.0604693		0.0770502	0.114133	0.0738077	0.0153277	0.0154371	0.00273943				0.0154369	0.00189543	0.0772645	0.0142936	0.0771036	-0.23085				0.0734588	0.230468	0.11449	0.408301	0.071824	0.29938	0.0473288	0.676344		9.6941	7.34041	9.95907	7.2378	9.10458	9.60835	8.07843	7.28473
0.0772376	0.107856	0.0767016	0.0834401	0.0762996	0.0657176	0.0767016	0.0626751		0.0804262	0.113828	0.0771847	0.0178378	0.0160532	0.00285363				0.0161337	0.00178134	0.0805342	0.0149401	0.0804806	-0.229443				0.0768356	0.239291	0.117786	0.413625	0.0751472	0.313224	0.0479988	0.676724		9.69758	7.3401	9.96239	7.23795	9.10787	9.60835	8.08175	7.28507
0.0806144	0.112876	0.0800784	0.0865586	0.0796764	0.0689122	0.080266	0.0647288		0.0838032	0.122195	0.0805073	0.0195873	0.0167236	0.0029676				0.0168036	0.0020476	0.0839109	0.0152063	0.0838575	-0.228568				0.0803196	0.246745	0.121109	0.418646	0.0784704	0.327523	0.0486956	0.679919		9.70098	7.33972	9.96582	7.2381	9.11114	9.60896	8.08521	7.28614
0.0839644	0.116679	0.0834016	0.0931	0.08308	0.0683037	0.0835892	0.0668585		0.0871267	0.12539	0.0839643	0.0206523	0.0173664	0.00266361				0.0174469	0.00193352	0.087368	0.0157768	0.0872879	-0.227959				0.0837232	0.253287	0.124379	0.422601	0.081874	0.340758	0.0493656	0.687297		9.70436	7.33942	9.96922	7.23841	9.11444	9.6088	8.08864	7.28633
0.087368	0.121091	0.086832	0.0926436	0.0864568	0.0706616	0.0868588	0.0695207		0.0903692	0.12577	0.0872612	0.0225539	0.0180635	0.00186491				0.01809	0.00193352	0.0907717	0.016005	0.0906382	-0.229062				0.0871	0.260741	0.127729	0.426708	0.0853044	0.351407	0.0500624	0.685471		9.7075	7.33957	9.9726	7.23886	9.11776	9.60926	8.09205	7.2864
0.0907984	0.11995	0.090182	0.101923	0.0897264	0.0722589	0.090182	0.0722589		0.0936928	0.135278	0.0906382	0.0243034	0.0187874	0.00156069				0.0187333	0.00178134	0.0939877	0.0165374	0.0939875	-0.228149				0.0904232	0.270325	0.131159	0.432945	0.088708	0.361447	0.0507324	0.690187		9.71095	7.33972	9.97592	7.23864	9.12119	9.60987	8.09537	7.28674
0.0941752	0.124209	0.0935588	0.105878	0.092996	0.0738562	0.0935052	0.0737802		0.0970154	0.139385	0.0940151	0.0264328	0.0194569	0.0015986				0.01943	0.00151509	0.097445	0.01726	0.0973377	-0.227161				0.0936928	0.280213	0.13459	0.439791	0.0920848	0.372856	0.0514024	0.697793		9.71428	7.34006	9.97922	7.23894	9.12462	9.61059	8.09861	7.28773
0.0975252	0.134021	0.096748	0.104509	0.096346	0.0759099	0.0968552	0.0757578		0.100392	0.138624	0.097311	0.027802	0.0201273	0.0017128				0.0201268	0.00178134	0.100714	0.0179826	0.10058	-0.22602				0.097016	0.287362	0.137966	0.443898	0.0953812	0.386243	0.0520724	0.695283		9.71757	7.34029	9.98254	7.23943	9.12803	9.61097	8.10194	7.2907
0.100822	0.139346	0.100205	0.108084	0.0996692	0.0788003	0.100286	0.0766705		0.103849	0.141971	0.100661	0.0281823	0.0207701	0.00137043				0.0207969	0.00197154	0.104011	0.0186291	0.10393	-0.224955				0.100339	0.293143	0.14129	0.442985	0.0987044	0.397805	0.052796	0.697641		9.72092	7.3409	9.98581	7.23966	9.1314	9.61139	8.1052	7.29207
0.104091	0.143605	0.103528	0.116527	0.103046	0.0807018	0.103662	0.0776594		0.107226	0.144481	0.103984	0.0289431	0.0214405	0.00144649				0.0214669	0.00185746	0.107334	0.0190474	0.107307	-0.224042				0.103689	0.300445	0.144613	0.447245	0.102028	0.418493	0.0534392	0.698858		9.72438	7.34101	9.98916	7.24008	9.13465	9.61211	8.10855	7.29214
0.107441	0.14756	0.106825	0.118353	0.10645	0.0826795	0.107093	0.0794848		0.110577	0.153229	0.107334	0.0282965	0.02211	0.00121832				0.0221368	0.00189543	0.110738	0.0196559	0.110658	-0.222141				0.10712	0.307443	0.147936	0.455612	0.105324	0.422449	0.0541092	0.699771		9.72781	7.3409	9.99262	7.24096	9.13792	9.61299	8.11201	7.28998
0.110818	0.147104	0.110175	0.1182	0.1098	0.0840486	0.110416	0.0810061		0.113846	0.158096	0.110738	0.0292473	0.0227537	0.00140834				0.0227801	0.00162917	0.114195	0.0196559	0.114088	-0.220087				0.110523	0.315049	0.151206	0.458806	0.108728	0.430359	0.0547524	0.702281		9.73119	7.34094	9.99605	7.24156	9.14121	9.61375	8.11544	7.29078
0.114168	0.150603	0.113605	0.120863	0.11323	0.0854937	0.113659	0.0831358		0.116955	0.156499	0.114115	0.0327461	0.0234499	0.00216913				0.0234233	0.00166726	0.117599	0.0203785	0.117465	-0.218718				0.113846	0.324937	0.154529	0.458426	0.112185	0.439487	0.0554224	0.705323		9.73448	7.34048	9.99946	7.24187	9.14454	9.61379	8.11882	7.29173
0.117572	0.154026	0.116982	0.12284	0.1165	0.0869389	0.117009	0.0855698		0.12052	0.160302	0.117518	0.0342674	0.0241203	0.00243545				0.0240933	0.00174332	0.121002	0.020911	0.120814	-0.216968				0.11717	0.333912	0.157986	0.461621	0.115562	0.449375	0.0560924	0.707377		9.73775	7.34006	10.0028	7.24244	9.14797	9.6139	8.12214	7.29237
0.120948	0.156992	0.120359	0.126187	0.119769	0.0892208	0.120359	0.0880038		0.123897	0.163116	0.120842	0.0348756	0.0247631	0.00235939				0.02479	0.00197154	0.124299	0.0213293	0.124191	-0.215827				0.120466	0.34091	0.161416	0.469607	0.118912	0.460023	0.0567892	0.710343		9.7411	7.33938	10.006	7.2427	9.15142	9.61375	8.12544	7.29226
0.124325	0.159958	0.123709	0.129534	0.123146	0.0914266	0.123682	0.0890687		0.127273	0.166387	0.124084	0.0367775	0.0254335	0.00251126				0.0254333	0.00197154	0.127568	0.0215574	0.127461	-0.212975				0.123816	0.346387	0.16482	0.474779	0.122235	0.471585	0.0574592	0.713158		9.74437	7.33896	10.0093	7.24259	9.15483	9.6139	8.12876	7.29237
0.127648	0.162925	0.126952	0.138585	0.126523	0.0932521	0.127059	0.0897532		0.130731	0.170266	0.127407	0.0389833	0.0261307	0.00285363				0.0261301	0.00219971	0.130918	0.0217857	0.130757	-0.211682				0.126925	0.351255	0.168143	0.479343	0.125504	0.482233	0.0581292	0.715212		9.74772	7.33828	10.0126	7.24263	9.15815	9.61413	8.13206	7.29283
0.130918	0.165967	0.130275	0.142236	0.129953	0.0952297	0.130436	0.0913505		0.134053	0.178633	0.130784	0.039896	0.0268269	0.00270152				0.0267732	0.00227576	0.134188	0.0223562	0.134268	-0.210579				0.130436	0.357035	0.17144	0.484515	0.128801	0.490752	0.0587992	0.71871		9.75123	7.33767	10.0159	7.24282	9.16145	9.61436	8.13544	7.29351
0.134241	0.174791	0.133678	0.141095	0.133357	0.0963706	0.133839	0.0933281		0.137403	0.182132	0.134134	0.0417213	0.0274973	0.00323415				0.0274165	0.00227576	0.137564	0.0230407	0.137485	-0.211644				0.133893	0.361903	0.174709	0.488166	0.132124	0.500184	0.0594424	0.721372		9.75466	7.33725	10.0194	7.24278	9.16474	9.61421	8.13873	7.29405
0.137591	0.179811	0.137055	0.143453	0.136707	0.0978158	0.137162	0.0959903		0.140727	0.182056	0.137565	0.0430903	0.0281935	0.00327206				0.0280864	0.00235176	0.141048	0.0236872	0.140915	-0.211264				0.137296	0.368292	0.178006	0.492882	0.135554	0.509159	0.0601392	0.72297		9.75807	7.3366	10.0229	7.24263	9.16807	9.61668	8.14227	7.29435
0.140968	0.183005	0.140512	0.145355	0.140057	0.0979679	0.140405	0.0990328		0.143996	0.190346	0.140754	0.0439272	0.0288639	0.00300598				0.0287832	0.00216168	0.144479	0.0236492	0.144238	-0.210427				0.140646	0.375747	0.181329	0.498359	0.138985	0.514788	0.0607824	0.725556		9.76136	7.33679	10.0262	7.24251	9.17139	9.61774	8.14565	7.29439
0.144372	0.183005	0.143862	0.147636	0.1433	0.0972073	0.143755	0.100858		0.147373	0.193542	0.144292	0.044688	0.0295067	0.00323415				0.0294801	0.00235176	0.147829	0.0243337	0.147588	-0.209058				0.143996	0.383353	0.184759	0.501705	0.142362	0.522394	0.0614524	0.727534		9.76461	7.33706	10.0295	7.2427	9.17487	9.61858	8.14897	7.29462
0.147748	0.185896	0.147212	0.150375	0.146569	0.09812	0.147105	0.101771		0.15075	0.192324	0.147614	0.0435851	0.0301771	0.00315785				0.0301501	0.00216168	0.151098	0.024638	0.150965	-0.205559				0.147293	0.390655	0.188163	0.501553	0.145738	0.531674	0.0621492	0.729587		9.76788	7.33717	10.0328	7.24301	9.17833	9.61919	8.15229	7.29526
0.151125	0.188178	0.150509	0.154102	0.149973	0.0991849	0.150509	0.103292		0.154099	0.195062	0.150938	0.044688	0.0308475	0.00277758				0.03082	0.00181937	0.154368	0.0254366	0.154234	-0.204114				0.150589	0.395218	0.19162	0.504976	0.149035	0.541866	0.0628192	0.732173		9.77098	7.33687	10.0361	7.24327	9.18168	9.61827	8.15562	7.29572
0.154261	0.190079	0.153778	0.156764	0.153189	0.10314	0.153966	0.103901		0.157503	0.197649	0.154315	0.0455627	0.031517	0.00251126				0.0314901	0.00197154	0.157665	0.0261592	0.157584	-0.203391				0.153912	0.399782	0.19497	0.507486	0.152331	0.550841	0.0634624	0.734075		9.77452	7.33672	10.0394	7.24358	9.185	9.61934	8.15891	7.29595
0.157664	0.192285	0.157128	0.15935	0.156807	0.105498	0.157316	0.105194		0.160827	0.200235	0.157664	0.0490994	0.0321875	0.00277758				0.0321332	0.00235176	0.160934	0.0268058	0.160934	-0.202554				0.157289	0.406628	0.198266	0.510833	0.155654	0.557991	0.0641056	0.7359		9.77801	7.33672	10.0428	7.24369	9.18825	9.62018	8.16226	7.29644
0.161041	0.194339	0.160505	0.161175	0.160184	0.107552	0.160532	0.107552		0.164204	0.202745	0.161015	0.0504684	0.0328302	0.0023973				0.0328568	0.00250393	0.164391	0.027072	0.164284	-0.203962				0.16072	0.413625	0.20159	0.518439	0.158951	0.564989	0.0647756	0.737802		9.78144	7.33687	10.0463	7.24388	9.19154	9.62086	8.16567	7.29694
0.164445	0.197229	0.163855	0.163381	0.163507	0.109529	0.163989	0.109529		0.167554	0.205255	0.164418	0.0517616	0.0335007	0.00235939				0.0335804	0.00277013	0.167822	0.0273382	0.167714	-0.202973				0.164123	0.419406	0.204832	0.52209	0.162354	0.572747	0.0654724	0.74016		9.78484	7.33683	10.0497	7.24457	9.19489	9.62158	8.16907	7.29796
0.167848	0.200576	0.167286	0.166348	0.16683	0.110975	0.167259	0.111735		0.170796	0.206928	0.167795	0.0527503	0.0341702	0.00251126				0.0342505	0.00315046	0.171172	0.028365	0.171091	-0.201832				0.167554	0.425491	0.208182	0.521862	0.165758	0.58157	0.0661424	0.741149		9.78811	7.33596	10.0531	7.24525	9.19824	9.62261	8.17247	7.29865
0.171306	0.203998	0.170636	0.168554	0.170126	0.111659	0.170609	0.113028		0.1742	0.209743	0.171091	0.050925	0.0348406	0.00232124				0.0348936	0.0033406	0.174575	0.0288213	0.174468	-0.200691				0.170823	0.432032	0.21164	0.525589	0.169135	0.589937	0.0668124	0.743126		9.79133	7.33531	10.0563	7.2459	9.20165	9.62318	8.17577	7.29922
0.174656	0.207345	0.173986	0.171672	0.173423	0.113713	0.173986	0.113789		0.177577	0.213317	0.174441	0.0516095	0.0355368	0.00304389				0.0355637	0.00402516	0.177872	0.0292398	0.177818	-0.198866				0.17412	0.438878	0.21507	0.534868	0.172512	0.598456	0.0674824	0.745712		9.79465	7.33508	10.0596	7.24632	9.2051	9.62341	8.17909	7.29979
0.177979	0.210844	0.177336	0.174182	0.1768	0.115462	0.177389	0.115386		0.180926	0.21636	0.177685	0.0523319	0.0362072	0.0038805				0.0362337	0.00444353	0.181168	0.0293158	0.181061	-0.19742				0.17747	0.442985	0.21842	0.538824	0.175835	0.604845	0.0681524	0.74731		9.79795	7.33455	10.0629	7.24655	9.20848	9.62375	8.18244	7.30078
0.181275	0.214495	0.180444	0.176996	0.180203	0.116755	0.18082	0.117364		0.184303	0.220011	0.181061	0.0534348	0.0368767	0.00403261				0.0369036	0.0042153	0.184464	0.0298102	0.184411	-0.194986				0.180766	0.442453	0.221716	0.537378	0.179131	0.611539	0.0687956	0.750961		9.80135	7.33413	10.0663	7.247	9.21183	9.62405	8.18569	7.30139
0.184518	0.217461	0.183955	0.180039	0.183607	0.118429	0.184143	0.11957		0.187654	0.222977	0.184411	0.0543857	0.0375738	0.00407052				0.0375737	0.0044055	0.187788	0.0304567	0.187788	-0.193237				0.184116	0.451352	0.22504	0.540801	0.182454	0.618841	0.0694656	0.754231		9.80483	7.3339	10.0697	7.24746	9.21513	9.6244	8.18904	7.30169
0.187868	0.220352	0.187332	0.182549	0.186957	0.11957	0.187493	0.121623		0.191031	0.225639	0.187788	0.0576944	0.0382175	0.00410891				0.0382437	0.00489986	0.191164	0.0313315	0.191111	-0.192096				0.187573	0.456981	0.228363	0.547951	0.185778	0.627208	0.0701624	0.756589		9.80826	7.33367	10.0732	7.24757	9.21845	9.62497	8.19252	7.30211
0.191245	0.222786	0.190682	0.185135	0.190307	0.12071	0.190789	0.123525		0.19438	0.228834	0.191218	0.0592155	0.038887	0.00418472				0.0389404	0.00509006	0.194595	0.032092	0.194569	-0.191259				0.190977	0.463218	0.231632	0.553428	0.189154	0.634814	0.0708324	0.759936		9.81161	7.33326	10.0765	7.24784	9.22175	9.62531	8.19592	7.3023
0.194622	0.225296	0.194112	0.187493	0.193684	0.122156	0.194032	0.125274		0.197677	0.231344	0.194595	0.060889	0.0395308	0.00429869				0.0396105	0.00520414	0.198025	0.0350205	0.197918	-0.190423				0.1943	0.469303	0.235036	0.556926	0.192612	0.640138	0.0715024	0.762598		9.81491	7.33348	10.0799	7.24822	9.22502	9.62546	8.19927	7.30279
0.198052	0.227349	0.197462	0.189471	0.19698	0.12459	0.197436	0.1271		0.200866	0.232865	0.197945	0.0624862	0.0402002	0.00414681				0.0402536	0.0052802	0.201429	0.0331569	0.201295	-0.189206				0.197596	0.473562	0.23852	0.556546	0.195988	0.64668	0.0721456	0.763663		9.81821	7.33329	10.0832	7.24841	9.22847	9.62554	8.2026	7.30314
0.201402	0.230088	0.200786	0.191752	0.20025	0.126263	0.200812	0.128925		0.204323	0.234539	0.201268	0.0638554	0.0408974	0.00391865				0.0408969	0.00535625	0.204699	0.0340697	0.204779	-0.187837				0.20092	0.47843	0.24187	0.559284	0.199365	0.653829	0.0727888	0.766706		9.82153	7.3328	10.0864	7.24871	9.23188	9.62607	8.20592	7.30363
0.204779	0.232674	0.204109	0.193198	0.203626	0.127784	0.204189	0.129382		0.207646	0.236592	0.204538	0.0653768	0.0415936	0.00372839				0.04154	0.00577462	0.207995	0.0349824	0.207861	-0.186315				0.20427	0.483298	0.245274	0.561718	0.202662	0.65961	0.0734856	0.773399		9.82483	7.33269	10.0899	7.24925	9.23523	9.62637	8.20924	7.30371
0.208048	0.235336	0.207378	0.194034	0.20695	0.129458	0.207593	0.129838		0.211103	0.23857	0.207888	0.0656049	0.0422907	0.00395656				0.0422368	0.00623095	0.211345	0.0355909	0.211185	-0.184946				0.207566	0.48847	0.24857	0.564228	0.205985	0.66463	0.0741824	0.771193		9.82823	7.33223	10.0931	7.24936	9.23863	9.62695	8.21251	7.30428
0.211318	0.238378	0.210728	0.19624	0.210353	0.129838	0.210943	0.131207		0.214507	0.242069	0.211211	0.0673542	0.0429335	0.00391865				0.0429337	0.00619298	0.214588	0.0361995	0.214534	-0.183881				0.210943	0.494099	0.251866	0.567195	0.209308	0.671172	0.0748524	0.77492		9.83171	7.33204	10.0965	7.24955	9.24195	9.62744	8.21589	7.30736
0.214695	0.240812	0.214105	0.198902	0.21373	0.131055	0.214293	0.133337		0.217911	0.244959	0.214561	0.0696361	0.0435772	0.00384235				0.0436037	0.00604081	0.217938	0.0365797	0.217937	-0.182588				0.214373	0.49988	0.25519	0.570694	0.212631	0.678778	0.0755492	0.776441		9.83506	7.33154	10.1	7.25001	9.24525	9.62759	8.21937	7.30614
0.218072	0.242942	0.217455	0.206585	0.217107	0.131968	0.217589	0.135999		0.221233	0.247697	0.218045	0.0713096	0.04422	0.00407052				0.0442736	0.00634509	0.221422	0.036884	0.221368	-0.181067				0.217723	0.506117	0.258486	0.573736	0.216008	0.685471	0.0762192	0.778419		9.83841	7.33132	10.1034	7.24993	9.24855	9.62805	8.22275	7.3069
0.221475	0.244996	0.220886	0.205444	0.220457	0.130903	0.220859	0.138509		0.22445	0.250436	0.221395	0.0726786	0.0449171	0.00426078				0.0449169	0.00634509	0.224825	0.0373403	0.224745	-0.179622				0.221127	0.510224	0.261863	0.577159	0.219438	0.691252	0.0768624	0.781842		9.84174	7.33082	10.1067	7.25012	9.25187	9.62877	8.22613	7.30755
0.224852	0.247734	0.224236	0.207954	0.223753	0.131397	0.224262	0.139726		0.227773	0.252794	0.224558	0.0726027	0.0455875	0.00475526				0.0455333	0.00619298	0.228256	0.0377587	0.228122	-0.175933				0.224423	0.509768	0.265293	0.580277	0.222815	0.696881	0.0775324	0.788459		9.84503	7.33094	10.11	7.25103	9.25527	9.62949	8.22942	7.30812
0.228229	0.255416	0.227612	0.209779	0.226996	0.1325	0.227639	0.140867		0.231123	0.25576	0.228042	0.0710814	0.046257	0.00460315				0.0462033	0.00638312	0.231552	0.0380629	0.231499	-0.177036				0.22772	0.513343	0.268536	0.587807	0.226165	0.703422	0.0782292	0.787775		9.84841	7.33128	10.1133	7.25149	9.25868	9.63006	8.23269	7.30873
0.231579	0.254504	0.230962	0.211376	0.230373	0.133831	0.231016	0.141704		0.2345	0.258498	0.231284	0.0720701	0.0469275	0.00456524				0.0469269	0.00638312	0.234848	0.0387855	0.234741	-0.175743				0.23107	0.516157	0.2721	0.587503	0.229488	0.710115	0.078926	0.791578		9.85173	7.33147	10.1166	7.25427	9.26208	9.6306	8.23604	7.30922
0.234875	0.257318	0.234232	0.213126	0.23375	0.137748	0.23442	0.142616		0.237957	0.261084	0.234634	0.0733252	0.0475969	0.00437498				0.0475968	0.00596476	0.238118	0.0395461	0.238038	-0.175363				0.234339	0.520112	0.275397	0.59123	0.232785	0.717722	0.0796228	0.794164		9.85506	7.33185	10.1199	7.25457	9.26548	9.63079	8.23931	7.30941
0.237957	0.260284	0.237609	0.215484	0.237207	0.140182	0.237743	0.144518		0.241361	0.263062	0.238011	0.0738196	0.0482941	0.0046792				0.0482669	0.00562251	0.241388	0.0399265	0.241334	-0.173993				0.237716	0.529392	0.27872	0.594349	0.236108	0.723806	0.0802928	0.796446		9.85846	7.33189	10.1233	7.25267	9.26875	9.63117	8.24269	7.30945
0.241495	0.262642	0.240932	0.218374	0.24061	0.142845	0.241093	0.145811		0.244738	0.263975	0.241388	0.07671	0.0489635	0.00502157				0.0489368	0.00562251	0.244791	0.0403829	0.244658	-0.172168				0.241173	0.534108	0.282043	0.597163	0.239378	0.727457	0.0809628	0.79964		9.86186	7.33196	10.1268	7.25286	9.27205	9.63197	8.24615	7.30994
0.244845	0.265228	0.244282	0.22096	0.24396	0.14505	0.244255	0.146648		0.248034	0.265344	0.244845	0.0781553	0.049634	0.00494528				0.0495801	0.00531822	0.248249	0.0412576	0.248088	-0.171255				0.244604	0.538671	0.285286	0.599597	0.242754	0.732782	0.081606	0.80139		9.86524	7.33227	10.1302	7.25343	9.27535	9.63235	8.24955	7.30998
0.248195	0.267586	0.247712	0.223622	0.24731	0.147789	0.247659	0.148169		0.251223	0.267245	0.248222	0.0796764	0.0503035	0.00475502				0.0502769	0.00558448	0.251652	0.0415618	0.251518	-0.169506				0.247954	0.543083	0.288663	0.601803	0.246185	0.739171	0.082276	0.803824		9.86856	7.3325	10.1335	7.25324	9.27867	9.63254	8.25293	7.31032
0.251625	0.268879	0.251116	0.225372	0.25058	0.150375	0.251036	0.149082		0.254573	0.269147	0.251572	0.0808933	0.0509739	0.00448895				0.0509468	0.00577462	0.255083	0.0420182	0.254922	-0.168289				0.251304	0.546886	0.29212	0.603628	0.249588	0.745408	0.082946	0.807323		9.87189	7.33242	10.1368	7.25244	9.28213	9.63562	8.25625	7.31127
0.255002	0.270629	0.25452	0.227045	0.25385	0.152428	0.254412	0.150299		0.257923	0.272494	0.254895	0.0808172	0.0516167	0.00464106				0.0516169	0.00566053	0.258352	0.0424746	0.258272	-0.166843				0.2546	0.551146	0.295524	0.605226	0.252965	0.750885	0.083616	0.809757		9.87526	7.33223	10.1401	7.25229	9.28558	9.63668	8.25955	7.31204
0.258406	0.272226	0.25787	0.228795	0.257226	0.154482	0.257843	0.151744		0.261327	0.274547	0.258164	0.0799046	0.0522871	0.00471711				0.0522869	0.00585067	0.261595	0.0424365	0.261541	-0.165322				0.257923	0.55647	0.2989	0.607508	0.256262	0.756057	0.0843128	0.812343		9.87851	7.33227	10.1435	7.25221	9.28896	9.63851	8.26287	7.31428
0.261729	0.274052	0.261086	0.23062	0.26063	0.156384	0.26122	0.153113		0.264837	0.275993	0.261515	0.0809693	0.0529575	0.00460315				0.0529568	0.00634509	0.264918	0.0423605	0.264838	-0.163877				0.261193	0.560273	0.302224	0.609866	0.259558	0.760621	0.0849828	0.815157		9.8818	7.3325	10.1467	7.25236	9.29228	9.64041	8.26617	7.31253
0.264998	0.276638	0.264409	0.232978	0.26406	0.158665	0.26457	0.155014		0.268214	0.278426	0.264865	0.0821483	0.053627	0.00437498				0.0536269	0.00691557	0.268188	0.0425506	0.268188	-0.162736				0.26457	0.559665	0.30552	0.612832	0.262881	0.765489	0.0856528	0.817591		9.88526	7.33272	10.1502	7.25267	9.29558	9.64163	8.26954	7.31287
0.268375	0.279756	0.267732	0.234956	0.26741	0.161708	0.267946	0.156079		0.271564	0.279491	0.268215	0.0850768	0.0543241	0.0039947				0.05427	0.00699162	0.271591	0.0428549	0.271538	-0.1619				0.268027	0.562783	0.308816	0.616179	0.266178	0.771269	0.0863228	0.819569		9.88866	7.33295	10.1536	7.25335	9.29888	9.64193	8.27303	7.31306
0.271698	0.287058	0.271028	0.237009	0.27076	0.163914	0.271243	0.157677		0.274807	0.281241	0.271646	0.0865982	0.0549669	0.00376654				0.0549401	0.00729585	0.275048	0.0435014	0.275022	-0.160606				0.271404	0.565597	0.312086	0.618537	0.269554	0.778267	0.086966	0.822991		9.89207	7.33326	10.157	7.25354	9.3022	9.63995	8.2764	7.31363
0.275075	0.286374	0.274486	0.239595	0.27411	0.166043	0.274512	0.158742		0.278104	0.28337	0.275022	0.0884235	0.0556641	0.00414681				0.0556369	0.00725782	0.278479	0.0439958	0.278372	-0.159161				0.27478	0.568868	0.315463	0.620818	0.273012	0.782983	0.087636	0.82611		9.89542	7.33345	10.1604	7.254	9.30552	9.64041	8.27978	7.31413
0.278452	0.288732	0.277916	0.241497	0.277407	0.168021	0.277916	0.159882		0.281453	0.285044	0.278399	0.0903251	0.0563068	0.00426078				0.0563337	0.00733388	0.281883	0.0447564	0.281749	-0.157792				0.278077	0.576398	0.31892	0.623176	0.276442	0.788459	0.0883328	0.828164		9.89871	7.33371	10.1636	7.2548	9.30895	9.6406	8.28289	7.31428
0.281829	0.290937	0.28132	0.243779	0.280676	0.170075	0.281293	0.161328		0.28483	0.287326	0.281749	0.0919225	0.0569773	0.00403261				0.0570036	0.00767618	0.285152	0.047951	0.285099	-0.156727				0.2814	0.576398	0.322324	0.626143	0.279846	0.796978	0.088976	0.831358		9.90204	7.3336	10.1669	7.25541	9.31236	9.64094	8.28635	7.31435
0.285232	0.293523	0.284616	0.245756	0.284053	0.173041	0.284643	0.163001		0.288234	0.289608	0.285018	0.0932155	0.0576468	0.00410891				0.0577005	0.00794238	0.288449	0.0466579	0.288342	-0.15475				0.284723	0.580125	0.3257	0.633445	0.283115	0.803519	0.089646	0.832956		9.90531	7.33345	10.1703	7.25598	9.31555	9.64132	8.28964	7.31477
0.288556	0.295501	0.287886	0.246441	0.287376	0.175779	0.288046	0.164522		0.291664	0.292194	0.288342	0.0945847	0.0583172	0.00460315				0.0583705	0.00832266	0.291772	0.0477229	0.291637	-0.153457				0.28802	0.583548	0.328997	0.632	0.286385	0.807931	0.0902892	0.835389		9.90866	7.33352	10.1735	7.2564	9.31908	9.64185	8.29297	7.31542
0.291798	0.298239	0.291236	0.247962	0.29078	0.178442	0.29137	0.165511		0.294988	0.293791	0.291665	0.0956495	0.05896	0.00464129				0.0590136	0.00862694	0.295068	0.0485595	0.294988	-0.149843				0.291396	0.587731	0.332266	0.634358	0.289681	0.811734	0.0909324	0.838584		9.91211	7.3331	10.1769	7.25662	9.32235	9.64474	8.29634	7.31629
0.295175	0.299837	0.294586	0.248875	0.294184	0.180723	0.294746	0.167032		0.29831	0.294932	0.295014	0.0968664	0.0596571	0.00521159				0.0596837	0.00896919	0.298498	0.0495103	0.298365	-0.148398				0.294854	0.59587	0.335616	0.636868	0.292978	0.815994	0.0916024	0.84117		9.91554	7.3325	10.1804	7.25651	9.32565	9.64611	8.29977	7.31671
0.298498	0.300825	0.297775	0.24762	0.297534	0.182853	0.29807	0.168858		0.301634	0.296301	0.298445	0.0951169	0.0602999	0.0054779				0.0603536	0.0088551	0.301929	0.0500807	0.301956	-0.1476				0.298257	0.599825	0.338913	0.644246	0.296381	0.815537	0.0922992	0.844669		9.91892	7.33177	10.1837	7.257	9.32897	9.64741	8.30318	7.31706
0.301875	0.302575	0.301366	0.250472	0.30091	0.184831	0.301366	0.170683		0.304876	0.297518	0.301822	0.0963719	0.0609703	0.00528765				0.0610504	0.00893116	0.305252	0.0504611	0.305145	-0.146269				0.301661	0.599673	0.34229	0.642724	0.299865	0.819873	0.0929692	0.846951		9.92222	7.33162	10.1871	7.2578	9.33232	9.64779	8.30653	7.31694
0.305306	0.303716	0.304716	0.249902	0.304207	0.186961	0.304743	0.172433		0.308227	0.299344	0.305225	0.097399	0.0616407	0.00528765				0.0617205	0.0095017	0.308656	0.0506132	0.308522	-0.148056				0.304957	0.602564	0.345747	0.645919	0.303296	0.830445	0.0936392	0.848853		9.92549	7.33166	10.1905	7.25807	9.33573	9.64665	8.30982	7.31717
0.308682	0.305693	0.30812	0.254275	0.307476	0.18871	0.30812	0.173345		0.311577	0.301093	0.308414	0.100974	0.0623102	0.00521159				0.0623904	0.0093115	0.311898	0.0511076	0.311872	-0.147372				0.308254	0.605758	0.349177	0.648505	0.306646	0.835618	0.0943092	0.85121		9.92884	7.332	10.1938	7.2583	9.33916	9.64741	8.31312	7.31736
0.312059	0.308051	0.311443	0.256633	0.310826	0.190079	0.311496	0.173802		0.314954	0.301702	0.311845	0.103027	0.0630341	0.00502157				0.0630604	0.00870299	0.315222	0.0514879	0.315115	-0.146003				0.311604	0.608192	0.352554	0.650407	0.309942	0.839421	0.0949524	0.853873		9.93211	7.33223	10.1971	7.25864	9.34253	9.64824	8.31647	7.31812
0.315356	0.310105	0.314686	0.258763	0.314203	0.192437	0.314873	0.172661		0.31817	0.302158	0.315142	0.103256	0.0637035	0.00490737				0.0637037	0.00839877	0.318599	0.0517921	0.318464	-0.144405				0.314873	0.61093	0.35585	0.653145	0.313265	0.843985	0.0956492	0.856078		9.93548	7.33212	10.2004	7.25894	9.34588	9.64916	8.31974	7.31896
0.318625	0.312919	0.318036	0.260513	0.317634	0.19411	0.318223	0.17422		0.321707	0.301245	0.318464	0.104473	0.064374	0.00505948				0.0644004	0.00809449	0.321895	0.0516781	0.321841	-0.142808				0.318223	0.613745	0.359093	0.655199	0.316588	0.848244	0.0963192	0.858969		9.93897	7.33242	10.2038	7.25944	9.34918	9.65022	8.32312	7.3212
0.321975	0.315125	0.321386	0.261653	0.32085	0.196164	0.3216	0.175095		0.32511	0.302957	0.321841	0.105842	0.0650167	0.00483131				0.0650705	0.00805646	0.325272	0.0517921	0.325191	-0.14121				0.321654	0.616939	0.362416	0.657328	0.319885	0.853264	0.0969892	0.861479		9.9424	7.33253	10.2072	7.25986	9.3525	9.65326	8.3266	7.32242
0.325325	0.317331	0.324736	0.263555	0.32436	0.198446	0.324896	0.177909		0.328434	0.307102	0.325326	0.107667	0.0656605	0.00464106				0.0657404	0.00843674	0.328675	0.0518302	0.328622	-0.137407				0.325057	0.620134	0.365713	0.65999	0.323288	0.859501	0.0976592	0.863685		9.94572	7.33253	10.2106	7.26001	9.35583	9.65334	8.32998	7.32295
0.328729	0.319993	0.328166	0.265685	0.327737	0.199283	0.328139	0.179126		0.331703	0.308927	0.328702	0.109341	0.06633	0.00479341				0.0664104	0.00828469	0.332052	0.0519823	0.331972	-0.136533				0.32838	0.623633	0.369116	0.662653	0.326719	0.864521	0.0983024	0.866119		9.94902	7.33269	10.214	7.2597	9.3591	9.65186	8.33333	7.32154
0.332106	0.322199	0.331543	0.267891	0.331034	0.200652	0.331516	0.177719		0.335053	0.309688	0.332026	0.110634	0.0669737	0.00502157				0.0670804	0.00779027	0.335456	0.0524006	0.335321	-0.135088				0.33165	0.627436	0.372574	0.665695	0.330069	0.86802	0.0989724	0.869313		9.95229	7.33246	10.2173	7.25902	9.36253	9.65246	8.33665	7.32154
0.335456	0.324405	0.33492	0.270401	0.334276	0.202173	0.334866	0.181028		0.338404	0.310905	0.335295	0.110634	0.0676432	0.00582004				0.0677236	0.00779027	0.338752	0.0526668	0.338698	-0.136038				0.334973	0.630478	0.375977	0.668738	0.333446	0.872736	0.0996156	0.876539		9.95561	7.33219	10.2206	7.25864	9.36596	9.65323	8.33995	7.32162
0.338859	0.326534	0.33827	0.272378	0.33768	0.204151	0.33827	0.182397		0.341781	0.312654	0.338538	0.109264	0.0682869	0.00627637				0.0683936	0.00843674	0.342129	0.052857	0.341942	-0.135658				0.338296	0.633064	0.379354	0.671704	0.336715	0.877452	0.100286	0.87479		9.95888	7.33196	10.2239	7.25571	9.36936	9.65372	8.34332	7.32196
0.342022	0.328208	0.341512	0.274584	0.34103	0.207573	0.341486	0.181104		0.345238	0.314936	0.341915	0.110405	0.0689564	0.0061245				0.0690904	0.00874102	0.345452	0.0531993	0.345264	-0.134745				0.34162	0.635574	0.38265	0.674442	0.340012	0.880799	0.100982	0.878136		9.96226	7.33147	10.2272	7.25541	9.37271	9.65368	8.34665	7.32181
0.345425	0.330185	0.344862	0.276638	0.34446	0.209703	0.344996	0.184831		0.348615	0.317066	0.345291	0.111318	0.0696268	0.00616241				0.0697604	0.00904524	0.348695	0.0537698	0.348641	-0.133376				0.345023	0.637932	0.385947	0.677257	0.343362	0.88057	0.101679	0.880799		9.96577	7.3309	10.2306	7.25685	9.37603	9.65376	8.35	7.32185
0.348802	0.332315	0.348052	0.278463	0.347837	0.2113	0.348373	0.185439		0.351991	0.318891	0.348668	0.111965	0.0703506	0.00635266				0.0704303	0.00934952	0.352125	0.054036	0.351992	-0.131474				0.34848	0.640747	0.38927	0.67893	0.346658	0.883841	0.102376	0.8827		9.96912	7.33136	10.234	7.25598	9.37933	9.65421	8.35343	7.32192
0.352125	0.334977	0.351562	0.280593	0.351187	0.213126	0.351696	0.184374		0.355314	0.320945	0.352125	0.114893	0.0710735	0.006809				0.0711004	0.00976783	0.355582	0.0546064	0.355422	-0.129877				0.351857	0.644093	0.392566	0.68144	0.350062	0.893121	0.103046	0.884754		9.97249	7.33204	10.2374	7.25541	9.3826	9.65467	8.35678	7.32223
0.355475	0.336575	0.35502	0.282342	0.354591	0.214191	0.354993	0.189166		0.35853	0.322238	0.355475	0.116795	0.0717707	0.00703716				0.0717435	0.0100721	0.358932	0.0555953	0.358799	-0.128356				0.355234	0.652156	0.39597	0.68395	0.353492	0.899358	0.103716	0.886579		9.97579	7.33151	10.2408	7.25533	9.38592	9.65475	8.36018	7.32306
0.358906	0.337487	0.358396	0.283559	0.357887	0.216244	0.35837	0.195023		0.36188	0.324064	0.358826	0.117479	0.0724678	0.00711322				0.0723868	0.0103763	0.362309	0.0561657	0.362203	-0.127671				0.358504	0.651091	0.3994	0.686916	0.356869	0.904834	0.104386	0.887796		9.97909	7.33109	10.2441	7.25594	9.38935	9.65497	8.36345	7.32729
0.362282	0.338704	0.361773	0.284092	0.361184	0.217994	0.361693	0.193502		0.365231	0.326193	0.362122	0.118848	0.0731373	0.00631428				0.0730836	0.0107186	0.365633	0.0565079	0.365525	-0.126302				0.361827	0.653677	0.402777	0.689959	0.360246	0.908029	0.105056	0.88947		9.98246	7.3309	10.2474	7.25575	9.39278	9.65475	8.36677	7.32873
0.365659	0.339997	0.365096	0.285004	0.364534	0.219439	0.365043	0.195403		0.368446	0.327791	0.365365	0.119989	0.073781	0.00608611				0.0737804	0.0107186	0.368956	0.0568123	0.368741	-0.122537				0.365204	0.656872	0.4061	0.691252	0.363569	0.907496	0.105672	0.892208		9.98576	7.33101	10.2507	7.25583	9.39619	9.65509	8.37012	7.32949
0.368982	0.341823	0.368339	0.28645	0.36783	0.221265	0.368446	0.195708		0.372065	0.329464	0.368769	0.118544	0.0744238	0.00639057				0.0744773	0.0108708	0.372252	0.0570785	0.372091	-0.121358				0.368527	0.658849	0.40937	0.692393	0.366892	0.911452	0.106396	0.895098		9.98908	7.33147	10.254	7.25564	9.39956	9.65566	8.37342	7.32934
0.372252	0.344941	0.371662	0.288351	0.371234	0.22309	0.371796	0.196392		0.375441	0.331594	0.372172	0.121815	0.0750942	0.00639057				0.0750936	0.0110229	0.375549	0.057725	0.375468	-0.119951				0.371877	0.661512	0.412693	0.693382	0.370188	0.919894	0.107066	0.897684		9.99251	7.33181	10.2574	7.25579	9.40265	9.65642	8.37677	7.32797
0.375602	0.346691	0.375012	0.290329	0.374664	0.225448	0.375227	0.195175		0.378818	0.333039	0.375548	0.12056	0.0757103	0.00650454				0.0757636	0.0107567	0.378952	0.0580292	0.378819	-0.11881				0.375307	0.663565	0.41607	0.695664	0.373458	0.92385	0.107736	0.901183		9.99594	7.33151	10.2606	7.25647	9.40608	9.65965	8.38023	7.3282
0.378952	0.347908	0.378362	0.291774	0.378014	0.227197	0.37855	0.196468		0.382114	0.333952	0.378952	0.121092	0.0764341	0.00623846				0.0764336	0.0106426	0.382382	0.0580673	0.382302	-0.120598				0.378711	0.665847	0.41934	0.698021	0.376862	0.923774	0.108406	0.903997		9.99932	7.33071	10.2642	7.25685	9.40921	9.66034	8.38363	7.32888
0.382382	0.350494	0.381739	0.292535	0.381418	0.228947	0.38182	0.197229		0.38533	0.336158	0.382276	0.121701	0.0771036	0.00562978				0.0770769	0.0109088	0.385732	0.0578771	0.385839	-0.119837				0.382061	0.668357	0.422743	0.700912	0.380319	0.927729	0.109076	0.906431		10.0026	7.33086	10.2676	7.25685	9.41267	9.66079	8.38701	7.32915
0.385813	0.351787	0.385116	0.2936	0.38466	0.23062	0.38517	0.198066		0.388654	0.337527	0.385653	0.12288	0.0778008	0.00555396				0.0777736	0.0109848	0.389136	0.0580292	0.389029	-0.118772				0.385384	0.671095	0.4262	0.70327	0.383722	0.931076	0.109746	0.909702		10.0059	7.33082	10.2709	7.25662	9.41613	9.6587	8.39033	7.32911
0.38919	0.353689	0.38852	0.294893	0.387903	0.23275	0.38852	0.201336		0.39203	0.338896	0.388975	0.123526	0.0784702	0.00623846				0.0784704	0.0108328	0.392379	0.0587138	0.392352	-0.116871				0.388707	0.674594	0.429577	0.705552	0.387099	0.935031	0.110443	0.91206		10.0093	7.33075	10.2742	7.25693	9.41961	9.65958	8.39365	7.32945
0.39254	0.355666	0.391843	0.296262	0.39128	0.23526	0.391896	0.202401		0.39538	0.340037	0.392057	0.126226	0.0791407	0.00639057				0.0791404	0.0106426	0.395702	0.0593603	0.395622	-0.113144				0.39203	0.677333	0.432927	0.708594	0.390396	0.943017	0.111113	0.914342		10.0125	7.33059	10.2775	7.25738	9.42301	9.6598	8.39695	7.3298
0.395836	0.356503	0.395112	0.298544	0.39463	0.237618	0.3953	0.203542		0.398837	0.337983	0.395596	0.127443	0.0798111	0.00696087				0.0797836	0.0103763	0.399052	0.0595505	0.398945	-0.11166				0.3953	0.680375	0.43625	0.7108	0.393692	0.947581	0.111783	0.916852		10.0159	7.33021	10.2808	7.25773	9.42634	9.66022	8.40022	7.33021
0.399079	0.357948	0.398489	0.299532	0.398087	0.240052	0.398677	0.205063		0.402214	0.339238	0.398998	0.129117	0.0804806	0.00775981				0.0804536	0.0102243	0.402349	0.0617182	0.402322	-0.112687				0.398623	0.682581	0.439547	0.712853	0.396988	0.951841	0.11248	0.919362		10.0193	7.3298	10.2842	7.25788	9.42963	9.66091	8.40362	7.33078
0.402402	0.360154	0.401839	0.301282	0.401491	0.241117	0.40208	0.205824		0.405564	0.340493	0.402322	0.130714	0.081151	0.00798798				0.0810968	0.0105665	0.405752	0.060159	0.405672	-0.112839				0.40208	0.685319	0.44287	0.714679	0.400338	0.95108	0.113123	0.922557		10.0228	7.32968	10.2876	7.25799	9.4329	9.66133	8.40711	7.33162
0.405591	0.362284	0.405189	0.30364	0.404894	0.243018	0.405377	0.207878		0.40886	0.341976	0.405779	0.132311	0.0818205	0.0105362				0.0817668	0.0102243	0.409209	0.0606914	0.409129	-0.111318				0.405484	0.688286	0.446193	0.716276	0.403715	0.954731	0.113766	0.924838		10.0262	7.32987	10.291	7.2578	9.4362	9.66368	8.41043	7.33189
0.409129	0.363881	0.408646	0.305237	0.408244	0.244083	0.408593	0.208866		0.412104	0.345742	0.409129	0.133376	0.0824642	0.00931907				0.08241	0.00965375	0.412586	0.061452	0.412452	-0.110101				0.408646	0.690872	0.449597	0.71795	0.407146	0.957697	0.114436	0.927425		10.0295	7.32999	10.2944	7.25792	9.43952	9.66391	8.41381	7.33227
0.412532	0.36487	0.412023	0.307443	0.411487	0.246061	0.411809	0.210236		0.415453	0.347643	0.412506	0.134289	0.083107	0.00950909				0.0831068	0.00957769	0.415963	0.0624408	0.415829	-0.106146				0.41213	0.694523	0.453027	0.720384	0.410549	0.9615	0.115106	0.929935		10.0328	7.3301	10.2977	7.25807	9.44301	9.66243	8.41708	7.33257
0.415909	0.36563	0.415373	0.308812	0.41473	0.248647	0.41532	0.211757		0.41883	0.348936	0.415802	0.135202	0.0838041	0.00958514				0.0838036	0.00957769	0.419233	0.062631	0.419152	-0.104625				0.415427	0.696804	0.456404	0.722057	0.413926	0.970704	0.115776	0.931228		10.0361	7.32991	10.301	7.25811	9.44644	9.66308	8.4204	7.33253
0.419286	0.363995	0.41867	0.309877	0.418134	0.250092	0.418696	0.212441		0.422234	0.350457	0.419072	0.133871	0.0844736	0.00954723				0.0844468	0.00961578	0.422502	0.0656735	0.422368	-0.10375				0.41875	0.69863	0.459781	0.724035	0.417196	0.974963	0.116446	0.933357		10.0393	7.32961	10.3044	7.25834	9.44981	9.66376	8.42375	7.33295
0.422609	0.365516	0.421912	0.310713	0.421484	0.251918	0.4221	0.214039		0.425664	0.352359	0.422421	0.135164	0.085144	0.00897646				0.0851168	0.00972986	0.425825	0.0665862	0.425692	-0.102685				0.422046	0.701444	0.46305	0.726088	0.420465	0.97367	0.117116	0.934879		10.0427	7.3293	10.3076	7.25868	9.45322	9.66437	8.42705	7.33356
0.425825	0.366809	0.425262	0.312083	0.424941	0.252982	0.42545	0.214875		0.428988	0.353195	0.425798	0.136114	0.0858135	0.00825405				0.0857868	0.00988191	0.428961	0.0647607	0.429069	-0.104168				0.425423	0.70365	0.466347	0.727838	0.423788	0.976409	0.117759	0.935715		10.0462	7.32923	10.311	7.25898	9.45643	9.66444	8.43042	7.33386
0.429202	0.37065	0.428639	0.313756	0.428184	0.254275	0.428827	0.216244		0.432364	0.354945	0.429149	0.139918	0.086484	0.00779772				0.0864835	0.00984395	0.432552	0.0652171	0.432472	-0.10318				0.428907	0.705856	0.469724	0.729283	0.427112	0.979223	0.118456	0.93891		10.0496	7.32885	10.3145	7.25932	9.45973	9.66437	8.43385	7.33425
0.432552	0.373845	0.431882	0.314897	0.431668	0.255721	0.432123	0.217766		0.435714	0.35639	0.432579	0.141438	0.0871534	0.00726533				0.0871804	0.0102623	0.436009	0.0655974	0.435903	-0.101887				0.432311	0.708746	0.473047	0.731261	0.430542	0.985916	0.119126	0.947277		10.053	7.32862	10.3178	7.25986	9.46303	9.66471	8.43723	7.33451
0.435956	0.376811	0.4355	0.316342	0.435018	0.256633	0.435393	0.218678		0.438984	0.358063	0.435956	0.142352	0.0877972	0.00737929				0.0878504	0.0109088	0.439386	0.0659397	0.439252	-0.100822				0.435661	0.711028	0.47645	0.733542	0.433999	0.985384	0.119823	0.945451		10.0563	7.32812	10.3212	7.26012	9.46638	9.66501	8.44058	7.33455
0.439386	0.379778	0.43885	0.317863	0.438287	0.25747	0.438716	0.219743		0.442361	0.359585	0.43928	0.143112	0.0884399	0.00764561				0.0885203	0.011175	0.442816	0.0662439	0.442575	-0.0986917				0.43893	0.71833	0.479881	0.7359	0.437376	0.989263	0.120493	0.949407		10.0596	7.32816	10.3245	7.26016	9.46978	9.66536	8.44393	7.3347
0.442763	0.382364	0.4422	0.319004	0.441557	0.259067	0.442066	0.220276		0.445738	0.360802	0.442629	0.141553	0.0891104	0.00756955				0.0892172	0.011175	0.446086	0.0666242	0.445899	-0.0967903				0.4422	0.717493	0.483258	0.738334	0.440699	0.997021	0.121136	0.952297		10.0629	7.32805	10.3278	7.26054	9.47321	9.66532	8.44728	7.33504
0.44614	0.384037	0.445496	0.320069	0.444934	0.260817	0.445496	0.219363		0.449114	0.361638	0.445872	0.14296	0.0897799	0.00787401				0.0898604	0.0113271	0.449356	0.066358	0.449168	-0.0945086				0.44555	0.720155	0.486608	0.740236	0.443996	0.995576	0.121779	0.954351		10.0661	7.32748	10.3311	7.26054	9.47664	9.66532	8.45063	7.33546
0.449409	0.384418	0.448739	0.321742	0.44831	0.263555	0.448954	0.222786		0.452331	0.362095	0.449195	0.143835	0.090477	0.00821614				0.0905036	0.0116695	0.452652	0.0661299	0.452572	-0.0923789				0.448846	0.721144	0.489931	0.742746	0.447292	0.999075	0.122422	0.956708		10.0695	7.32713	10.3345	7.26035	9.48004	9.66574	8.4539	7.33577
0.452679	0.384874	0.452116	0.323188	0.451768	0.265076	0.452304	0.221721		0.455841	0.36392	0.452572	0.144709	0.0911474	0.00836825				0.0912004	0.0118596	0.455815	0.0668524	0.455949	-0.0909333				0.452277	0.721981	0.493227	0.744039	0.450615	1.00204	0.123119	0.959142		10.073	7.32702	10.3379	7.26008	9.48331	9.66597	8.45728	7.33641
0.456029	0.383847	0.455493	0.324329	0.455144	0.265152	0.45568	0.224992		0.459245	0.36567	0.455949	0.14509	0.0918169	0.00905275				0.0918704	0.0119737	0.459379	0.0676891	0.459298	-0.0875108				0.455761	0.723274	0.496524	0.747005	0.453938	1.00486	0.123816	0.960892		10.0764	7.32717	10.3413	7.26016	9.48664	9.66654	8.46073	7.33877
0.459406	0.385178	0.45887	0.325926	0.458494	0.265609	0.458977	0.226209		0.462568	0.367876	0.459352	0.146003	0.0924606	0.00992751				0.0925404	0.0121639	0.462836	0.0682595	0.462729	-0.089108				0.459164	0.724871	0.49982	0.749363	0.457342	1.00805	0.124459	0.963402		10.0798	7.32687	10.3447	7.26005	9.48991	9.66931	8.46408	7.33717
0.462836	0.386319	0.4623	0.327143	0.461844	0.264962	0.462193	0.224497		0.465837	0.37031	0.462703	0.146801	0.0931568	0.00996542				0.0932104	0.0123159	0.466186	0.0688301	0.466052	-0.0878911				0.462488	0.728446	0.50325	0.750732	0.460746	1.01193	0.125129	0.965456		10.0831	7.3266	10.3479	7.26039	9.4932	9.66749	8.46743	7.33801
0.46624	0.390503	0.46565	0.328588	0.465114	0.266712	0.465596	0.225106		0.469188	0.371298	0.466079	0.148094	0.0938005	0.0101178				0.0938804	0.012354	0.469536	0.068792	0.469536	-0.08637				0.465784	0.735824	0.506708	0.753319	0.464069	1.02106	0.125799	0.967053		10.0864	7.32588	10.3513	7.26107	9.49666	9.66749	8.47073	7.33908
0.46959	0.392861	0.468973	0.330414	0.468384	0.270857	0.468946	0.226209		0.472537	0.372591	0.469376	0.151403	0.0944967	0.0103459				0.0945504	0.0125441	0.472806	0.068868	0.472753	-0.085609				0.469107	0.734835	0.510031	0.754992	0.467312	1.01824	0.126442	0.969107		10.0897	7.32531	10.3544	7.26153	9.50006	9.66775	8.47408	7.33976
0.47294	0.394078	0.47227	0.332771	0.471787	0.272911	0.472377	0.227388		0.475887	0.374036	0.472699	0.152772	0.0951939	0.0106881				0.0952472	0.0122399	0.476102	0.0695146	0.476075	-0.0838599				0.472457	0.737193	0.513408	0.756741	0.470769	1.02258	0.127139	0.97116		10.093	7.32512	10.358	7.2618	9.50344	9.66832	8.47743	7.34003
0.476236	0.394762	0.475539	0.335205	0.475164	0.274432	0.47578	0.227882		0.479318	0.375786	0.475915	0.153913	0.0958643	0.0107644				0.0958903	0.0118976	0.479452	0.069971	0.479452	-0.0830231				0.475754	0.739399	0.516677	0.759099	0.474119	1.02509	0.127809	0.973822		10.0964	7.32497	10.3613	7.26229	9.50682	9.66821	8.48073	7.34041
0.479506	0.395294	0.478916	0.336575	0.478568	0.276257	0.479157	0.231		0.482641	0.377535	0.479452	0.155054	0.0965338	0.0111823				0.0965872	0.0117835	0.482775	0.0697048	0.482802	-0.0815778				0.47913	0.740464	0.519974	0.760697	0.477469	1.02691	0.128479	0.976561		10.0999	7.32432	10.3647	7.26282	9.51014	9.66821	8.48408	7.34075
0.482909	0.394648	0.482293	0.338172	0.481944	0.277779	0.48248	0.231609		0.486045	0.379285	0.482776	0.156499	0.0972309	0.0111444				0.0972304	0.0115554	0.486179	0.0698189	0.486125	-0.0776608				0.482588	0.742366	0.523324	0.76199	0.480819	1.03072	0.129176	0.979299		10.1032	7.32344	10.3681	7.26278	9.51344	9.66806	8.48751	7.34132
0.486259	0.398793	0.485643	0.339161	0.485294	0.279376	0.485777	0.230392		0.489367	0.380882	0.486179	0.157336	0.0979004	0.0108023				0.0979004	0.011061	0.489609	0.0701991	0.489529	-0.0761776				0.485938	0.745332	0.52662	0.764347	0.484196	1.03353	0.129846	0.982265		10.1064	7.32272	10.3715	7.26305	9.51671	9.66787	8.49091	7.34197
0.489636	0.401379	0.4891	0.340454	0.488484	0.280669	0.489046	0.231419		0.492611	0.381795	0.489529	0.158629	0.0985708	0.0104599				0.0985168	0.0111369	0.492986	0.0706936	0.492879	-0.0748844				0.489314	0.747081	0.529997	0.765717	0.487599	1.04251	0.130516	0.985916		10.1099	7.32234	10.3749	7.26362	9.52003	9.66798	8.49431	7.34246
0.493013	0.404118	0.49245	0.342279	0.491941	0.281962	0.492423	0.232712		0.49596	0.382936	0.492906	0.159313	0.0992403	0.0102696				0.09916	0.011061	0.496363	0.0711879	0.496256	-0.0760252				0.49245	0.749592	0.533454	0.767618	0.490976	1.04601	0.131186	0.988578		10.1132	7.32204	10.3782	7.26385	9.52346	9.66844	8.49761	7.34257
0.496363	0.405259	0.4958	0.343572	0.495237	0.283788	0.4958	0.236325		0.49931	0.38362	0.496283	0.158363	0.0999107	0.0104599				0.0998568	0.0109469	0.499659	0.0719486	0.499606	-0.0757213				0.495907	0.751265	0.536858	0.769748	0.494353	1.04494	0.131856	0.990784		10.1165	7.32208	10.3815	7.26351	9.52689	9.66886	8.50091	7.34303
0.499713	0.405639	0.499123	0.344713	0.498614	0.285004	0.499204	0.237466		0.502687	0.382632	0.499553	0.161367	0.100608	0.0101178				0.10058	0.0114032	0.502956	0.072481	0.502875	-0.0744281				0.499257	0.753166	0.540208	0.771345	0.497649	1.04852	0.132553	0.992077		10.1198	7.32223	10.3848	7.26336	9.53029	9.66924	8.50423	7.34352
0.503009	0.406628	0.502366	0.345778	0.501937	0.28645	0.502634	0.238607		0.506118	0.383582	0.502902	0.162736	0.101277	0.0100036				0.10125	0.0118595	0.506279	0.0735459	0.506226	-0.073211				0.502554	0.755753	0.543504	0.773551	0.500919	1.05605	0.13325	0.992382		10.1232	7.32234	10.3881	7.26347	9.53367	9.66969	8.5075	7.34394
0.506306	0.405715	0.505743	0.346767	0.505368	0.287667	0.505904	0.239976		0.509495	0.387043	0.506226	0.163877	0.101948	0.00992751				0.10192	0.0121258	0.509629	0.0744586	0.509548	-0.0713096				0.505904	0.758491	0.546854	0.775757	0.504242	1.05985	0.133893	0.993903		10.1266	7.32265	10.3915	7.264	9.53694	9.67011	8.51088	7.34432
0.509682	0.407122	0.509093	0.34844	0.508718	0.289492	0.50928	0.238188		0.512898	0.388945	0.509603	0.164485	0.102617	0.00992751				0.10259	0.0126962	0.512845	0.0750671	0.512898	-0.0676205				0.509334	0.761609	0.550043	0.778115	0.507538	1.05954	0.134563	0.995576		10.13	7.32306	10.395	7.26412	9.54024	9.67038	8.51433	7.34463
0.513059	0.411496	0.512496	0.350114	0.512068	0.29147	0.512604	0.238759		0.516221	0.390466	0.513006	0.166539	0.103288	0.0101178				0.103234	0.0134569	0.516436	0.0759799	0.516329	-0.0685713				0.512738	0.763815	0.553474	0.780321	0.510969	1.06282	0.135233	0.99801		10.1334	7.32329	10.3983	7.26419	9.54353	9.6708	8.51774	7.34467
0.516436	0.412789	0.515739	0.35095	0.515471	0.293447	0.515846	0.239481		0.519438	0.393128	0.516383	0.168213	0.103984	0.0104218				0.10393	0.013647	0.519813	0.076132	0.519652	-0.0680387				0.516114	0.765945	0.556877	0.781994	0.514399	1.06578	0.135876	1.00037		10.1367	7.3231	10.4017	7.26396	9.54686	9.67163	8.52106	7.34508
0.519866	0.41431	0.51925	0.352548	0.518768	0.295121	0.519223	0.240052		0.522787	0.394954	0.519732	0.169658	0.104654	0.010612				0.104574	0.0137991	0.523216	0.0767785	0.523029	-0.0669739				0.519438	0.768531	0.560334	0.783059	0.517803	1.06852	0.136546	1.00235		10.14	7.32276	10.405	7.26408	9.55029	9.67228	8.52433	7.34535
0.523163	0.415527	0.522627	0.35308	0.522064	0.295805	0.5226	0.240927		0.526137	0.396475	0.523029	0.172244	0.105297	0.0107641				0.105244	0.0141414	0.526486	0.077387	0.526352	-0.0659091				0.522734	0.770433	0.563711	0.784656	0.52118	1.07088	0.137243	1.00463		10.1434	7.32006	10.4083	7.26472	9.55369	9.67235	8.52765	7.34569
0.52654	0.416212	0.525923	0.354145	0.52536	0.29687	0.526004	0.241877		0.529488	0.398072	0.526272	0.172776	0.105941	0.0111823				0.105914	0.0143696	0.529783	0.0777673	0.529675	-0.0642357				0.526111	0.772182	0.567061	0.786101	0.524503	1.07445	0.137913	1.00737		10.1466	7.32166	10.4116	7.26522	9.55709	9.67243	8.53098	7.34588
0.529836	0.418417	0.529193	0.355666	0.52871	0.297859	0.529407	0.242258		0.532945	0.399061	0.529649	0.172472	0.106638	0.0113726				0.106584	0.0145217	0.533133	0.0777293	0.532999	-0.0612695				0.529354	0.773931	0.570384	0.788535	0.527772	1.08191	0.138583	1.01003		10.15	7.32147	10.4149	7.26522	9.56044	9.67247	8.5343	7.34584
0.533106	0.419863	0.53257	0.356655	0.532168	0.297098	0.532784	0.245072		0.536134	0.399974	0.532999	0.171483	0.107307	0.0117528				0.107227	0.0146358	0.536429	0.0782617	0.536375	-0.0596721				0.532704	0.774388	0.573681	0.791121	0.531069	1.08061	0.139226	1.01208		10.1535	7.32139	10.4183	7.26488	9.56374	9.67247	8.53768	7.34543
0.536482	0.421536	0.535946	0.358633	0.535571	0.300217	0.536134	0.243208		0.539699	0.401875	0.536375	0.172662	0.108005	0.0117528				0.107897	0.0142936	0.539645	0.0788322	0.539699	-0.0579987				0.536161	0.775833	0.577004	0.793023	0.534365	1.08396	0.139923	1.01406		10.1569	7.32074	10.4217	7.26503	9.56704	9.67292	8.54116	7.34535
0.539886	0.422905	0.539296	0.359774	0.538921	0.302118	0.539404	0.244654		0.543021	0.404081	0.539833	0.173385	0.108647	0.0114868				0.10854	0.0140273	0.543236	0.0786801	0.543129	-0.0565536				0.539591	0.777278	0.5803	0.795533	0.537769	1.08662	0.140593	1.01604		10.1603	7.32025	10.4251	7.26526	9.57036	9.67323	8.54451	7.34535
0.543316	0.42359	0.542754	0.361295	0.542325	0.303944	0.542646	0.245833		0.546237	0.406135	0.543156	0.173993	0.109318	0.0116389				0.109264	0.0139132	0.54664	0.0788702	0.546479	-0.0559449				0.542968	0.779408	0.583677	0.797206	0.541199	1.08966	0.141263	1.01824		10.1636	7.32014	10.4285	7.26507	9.57366	9.67315	8.54789	7.3452
0.546666	0.425491	0.546077	0.362055	0.545594	0.305313	0.546023	0.249179		0.549561	0.408417	0.546533	0.174868	0.109961	0.011677				0.10996	0.0140273	0.550016	0.0790984	0.549856	-0.054652				0.546264	0.782374	0.587134	0.799716	0.544576	1.09286	0.141933	1.02106		10.1669	7.3204	10.4318	7.26507	9.57709	9.67289	8.55118	7.34565
0.550016	0.426784	0.549454	0.36312	0.548837	0.307291	0.5494	0.250853		0.552938	0.409938	0.549856	0.178025	0.110631	0.0115628				0.11063	0.0140654	0.553313	0.0795928	0.553393	-0.0531306				0.549561	0.784352	0.590511	0.801922	0.547953	1.09613	0.14263	1.02372		10.1702	7.32071	10.4351	7.26507	9.58049	9.67308	8.55448	7.34577
0.553366	0.428229	0.552777	0.364794	0.552214	0.308432	0.552804	0.251689		0.556368	0.411079	0.553099	0.179774	0.111274	0.0114105				0.1113	0.0139513	0.556609	0.0797449	0.556476	-0.0514574				0.552884	0.786862	0.593915	0.803139	0.551222	1.0991	0.143273	1.02554		10.1735	7.3209	10.4384	7.2653	9.58387	9.67274	8.55786	7.34604
0.556663	0.429675	0.556073	0.366315	0.555564	0.309877	0.556261	0.251994		0.559798	0.411915	0.556449	0.182132	0.111917	0.0118289				0.111997	0.013647	0.559932	0.0802394	0.559825	-0.0494037				0.556154	0.78884	0.597211	0.804584	0.554519	1.10222	0.143916	1.0279		10.1768	7.32055	10.4417	7.26541	9.58727	9.67266	8.56115	7.34866
0.559906	0.430587	0.559423	0.36814	0.559021	0.311626	0.559584	0.251005		0.563148	0.412828	0.559826	0.184566	0.112587	0.011981				0.11264	0.0135329	0.563229	0.0808098	0.563202	-0.0481865				0.559557	0.790589	0.600508	0.805649	0.557842	1.10495	0.144559	1.03087		10.1802	7.3201	10.4451	7.26556	9.59054	9.67292	8.56453	7.3474
0.563336	0.431728	0.562773	0.368521	0.562425	0.312843	0.562934	0.252222		0.566525	0.414349	0.563202	0.185935	0.113257	0.0121713				0.11331	0.013609	0.566686	0.0808479	0.566552	-0.047426				0.563041	0.792795	0.603831	0.807399	0.561138	1.10792	0.145229	1.03269		10.1836	7.31995	10.4486	7.26552	9.59386	9.67323	8.56799	7.3479
0.566713	0.432869	0.56615	0.366733	0.565748	0.314288	0.566204	0.252792		0.569821	0.41511	0.566632	0.186848	0.113927	0.0125897				0.114007	0.0138372	0.570117	0.0815324	0.569956	-0.0462091				0.566418	0.794696	0.607074	0.808996	0.564569	1.11066	0.145926	1.03475		10.1871	7.31979	10.4519	7.26583	9.59716	9.6735	8.57139	7.34877
0.57009	0.433858	0.569554	0.367532	0.569098	0.315353	0.569473	0.253363		0.573037	0.416099	0.569956	0.188293	0.114571	0.0125897				0.114677	0.0141795	0.57344	0.082179	0.573359	-0.0443835				0.569795	0.795837	0.610477	0.810669	0.568026	1.1134	0.146596	1.03733		10.1904	7.31979	10.4553	7.26651	9.60051	9.67616	8.57474	7.34923
0.573332	0.435151	0.57293	0.369281	0.572207	0.31657	0.572823	0.253705		0.576414	0.417088	0.573333	0.18951	0.115267	0.0128179				0.11532	0.0145598	0.576817	0.0824832	0.57671	-0.04233				0.573091	0.797587	0.613934	0.813027	0.571403	1.11697	0.147266	1.03901		10.1937	7.31945	10.4586	7.2667	9.60394	9.67715	8.57804	7.3495
0.576843	0.4369	0.576254	0.372552	0.575664	0.318015	0.576227	0.254618		0.579738	0.416289	0.576683	0.190118	0.115937	0.0131221				0.116017	0.0149781	0.580086	0.0829015	0.580059	-0.0404282				0.576388	0.799336	0.617338	0.814929	0.57478	1.12024	0.147936	1.04099		10.197	7.31926	10.4619	7.26701	9.60737	9.67513	8.58133	7.34995
0.580193	0.439106	0.579577	0.374758	0.579014	0.319308	0.579496	0.25553		0.583115	0.419902	0.579926	0.191488	0.116607	0.01316				0.11666	0.0151302	0.583409	0.0836241	0.583276	-0.0386789				0.579738	0.801618	0.620661	0.817135	0.578076	1.12389	0.148579	1.04334		10.2003	7.31892	10.4653	7.26712	9.61075	9.67593	8.5845	7.3501
0.58349	0.441997	0.582793	0.376735	0.582391	0.320449	0.583061	0.259219		0.586545	0.421271	0.583302	0.189814	0.117304	0.0128179				0.11733	0.0153584	0.586759	0.0839664	0.586625	-0.0354083				0.583007	0.804813	0.623931	0.819797	0.581399	1.12701	0.149249	1.04448		10.2037	7.31884	10.4686	7.26746	9.61407	9.67673	8.58793	7.35003
0.586813	0.443822	0.58617	0.376659	0.585821	0.321286	0.586384	0.261882		0.589921	0.423933	0.586518	0.190651	0.117974	0.0125897				0.118	0.0155486	0.590082	0.0838143	0.590002	-0.0344193				0.586411	0.806486	0.627227	0.821318	0.584722	1.12975	0.149919	1.04631		10.2071	7.31884	10.472	7.26819	9.61737	9.67737	8.59128	7.35007
0.59019	0.445267	0.589573	0.377344	0.589171	0.322427	0.589734	0.262947		0.593271	0.425835	0.590055	0.19183	0.118644	0.0128939				0.11867	0.0155486	0.593459	0.0840424	0.593352	-0.0336208				0.589868	0.807323	0.630577	0.823828	0.588046	1.13249	0.150589	1.04973		10.2105	7.31903	10.4754	7.26887	9.62066	9.67726	8.59476	7.34995
0.593566	0.446408	0.59295	0.376241	0.592521	0.32372	0.59303	0.263403		0.596595	0.428041	0.593513	0.192552	0.119314	0.0125897				0.119367	0.0154345	0.596863	0.0842326	0.596836	-0.0332024				0.593272	0.807855	0.6339	0.826871	0.591476	1.13485	0.151286	1.05232		10.2139	7.31941	10.4788	7.26917	9.62396	9.67715	8.59814	7.34991
0.596916	0.446941	0.596354	0.377686	0.595898	0.325013	0.5963	0.264163		0.599891	0.430246	0.596863	0.193199	0.119984	0.0122473				0.12001	0.0152063	0.600266	0.084803	0.600186	-0.0325561				0.596622	0.8066	0.637304	0.828848	0.59488	1.13781	0.151929	1.05513		10.217	7.31915	10.4821	7.26925	9.62723	9.67669	8.60151	7.35003
0.600293	0.447929	0.599704	0.378371	0.599168	0.326306	0.599704	0.263365		0.603241	0.430703	0.600213	0.193617	0.120654	0.0119431				0.12068	0.0150922	0.603616	0.0853735	0.603537	-0.0314531				0.59973	0.808425	0.640761	0.830902	0.598069	1.14101	0.152599	1.05726		10.2205	7.31918	10.4854	7.26967	9.63069	9.67631	8.60484	7.34995
0.603616	0.447093	0.603054	0.381679	0.602464	0.327219	0.60308	0.264316		0.606565	0.431311	0.60351	0.19472	0.12135	0.011677				0.121324	0.0150542	0.60694	0.0855256	0.606886	-0.0322897				0.603188	0.813255	0.644138	0.832727	0.601633	1.14321	0.153269	1.0581		10.2238	7.31915	10.4887	7.26982	9.63412	9.67658	8.60811	7.34969
0.606993	0.450896	0.606377	0.383505	0.605868	0.328588	0.606457	0.265		0.609914	0.432148	0.606779	0.198257	0.121994	0.0119052				0.121994	0.0151682	0.61029	0.0858299	0.610129	-0.0325179				0.606484	0.815918	0.647488	0.833792	0.604903	1.14641	0.153939	1.06		10.2271	7.31877	10.492	7.2699	9.63749	9.6765	8.61143	7.3498
0.610316	0.452493	0.6097	0.385863	0.609218	0.330642	0.609807	0.265152		0.613344	0.431806	0.610103	0.199854	0.122691	0.0121334				0.12269	0.0153584	0.613613	0.0867047	0.613425	-0.0316052				0.60978	0.817439	0.650784	0.834401	0.608199	1.14915	0.154636	1.06282		10.2305	7.31839	10.4953	7.26978	9.64087	9.67631	8.61473	7.35045
0.613586	0.454395	0.61305	0.387764	0.612648	0.332848	0.613184	0.265685		0.616721	0.435647	0.613425	0.202136	0.123361	0.0122473				0.12336	0.0156246	0.616883	0.0875793	0.616802	-0.0303123				0.613184	0.819264	0.654108	0.836302	0.611549	1.15158	0.155306	1.06517		10.234	7.31801	10.4987	7.26921	9.64417	9.67612	8.6181	7.35105
0.616963	0.456372	0.616373	0.388525	0.615998	0.334065	0.616534	0.266293		0.620178	0.437396	0.616749	0.204038	0.124031	0.0123234				0.12403	0.016081	0.620313	0.0886442	0.620179	-0.0281823				0.616668	0.82109	0.657431	0.837671	0.614846	1.1547	0.156003	1.06814		10.2374	7.31785	10.5022	7.26898	9.64749	9.67673	8.62156	7.35155
0.62034	0.457209	0.619696	0.389666	0.619348	0.335129	0.619804	0.267016		0.623528	0.43907	0.620233	0.204798	0.124727	0.0130839				0.1247	0.0161951	0.623743	0.0891767	0.62361	-0.0262809				0.620045	0.822839	0.660754	0.839497	0.618249	1.15706	0.156673	1.07111		10.2407	7.31793	10.5055	7.26902	9.65079	9.67715	8.62499	7.35178
0.623716	0.45873	0.623127	0.390122	0.622725	0.336651	0.6231	0.267624		0.626744	0.440439	0.62361	0.205331	0.125398	0.0137305				0.125317	0.0162712	0.62712	0.0897852	0.62696	-0.0254443				0.623395	0.825425	0.664131	0.842311	0.621653	1.16002	0.157343	1.07308		10.244	7.31812	10.5089	7.26917	9.65411	9.67715	8.62821	7.3517
0.627093	0.45873	0.626477	0.389552	0.626021	0.338324	0.626477	0.268233		0.630068	0.44196	0.627013	0.204038	0.12604	0.0141869				0.126014	0.0165374	0.63047	0.0906218	0.630363	-0.0244553				0.626691	0.826871	0.667561	0.844289	0.625056	1.16755	0.158013	1.07529		10.2473	7.31801	10.5122	7.26925	9.65735	9.67745	8.63164	7.35166
0.630443	0.457817	0.62988	0.390427	0.629318	0.340073	0.629854	0.271009		0.633391	0.443861	0.630337	0.205445	0.126738	0.0146432				0.126684	0.0164613	0.63374	0.0914585	0.633739	-0.0231624				0.629961	0.828924	0.670965	0.844897	0.628433	1.16672	0.158683	1.07788		10.2506	7.31823	10.5155	7.2691	9.66094	9.67775	8.63491	7.35216
0.633793	0.458654	0.633257	0.391225	0.632668	0.341595	0.633257	0.271998		0.636767	0.445078	0.633553	0.206624	0.127407	0.0146053				0.127327	0.0167276	0.637036	0.0918008	0.637143	-0.021565				0.633311	0.830598	0.674342	0.845962	0.63173	1.16999	0.15938	1.08046		10.2539	7.31861	10.5188	7.26929	9.66432	9.67825	8.63823	7.35288
0.637116	0.459567	0.6365	0.391643	0.635991	0.342507	0.636661	0.270819		0.640199	0.446448	0.636902	0.209666	0.128051	0.0147574				0.12805	0.0171459	0.640413	0.092029	0.640306	-0.0200436				0.636634	0.832347	0.677638	0.847407	0.635026	1.17234	0.16005	1.0829		10.2573	7.31854	10.5221	7.27009	9.6677	9.67874	8.64153	7.35254
0.640413	0.460366	0.639823	0.392518	0.639394	0.34304	0.639984	0.271389		0.643575	0.447665	0.640279	0.210351	0.128748	0.0148714				0.12872	0.0173741	0.643736	0.0924093	0.643629	-0.0185986				0.640038	0.834325	0.680934	0.849309	0.638349	1.17417	0.160693	1.08624		10.2607	7.31865	10.5255	7.27085	9.67097	9.67943	8.64493	7.35193
0.643763	0.463294	0.643146	0.393735	0.642798	0.344865	0.643334	0.27215		0.647005	0.449186	0.643496	0.211112	0.129391	0.0149095				0.129364	0.0174882	0.64714	0.0927135	0.646953	-0.0176859				0.643468	0.835998	0.684258	0.852275	0.641646	1.17622	0.161363	1.08921		10.2641	7.31873	10.529	7.27138	9.67426	9.68194	8.64841	7.35163
0.647086	0.462001	0.64655	0.396816	0.646121	0.346006	0.646657	0.273215		0.650329	0.450935	0.647113	0.209857	0.130088	0.0147955				0.130034	0.0174882	0.650543	0.093322	0.65041	-0.016849				0.646872	0.836835	0.687527	0.854557	0.645103	1.17851	0.162033	1.09134		10.2675	7.31831	10.5324	7.27157	9.67756	9.68011	8.65182	7.35121
0.650463	0.464663	0.64998	0.398413	0.649525	0.347756	0.649927	0.274166		0.653358	0.452989	0.65049	0.210883	0.130731	0.0144532				0.13073	0.0171839	0.65392	0.0938545	0.653813	-0.0158606				0.650222	0.838204	0.690904	0.856763	0.648533	1.1814	0.162703	1.09362		10.2708	7.31842	10.5358	7.2718	9.68086	9.68087	8.65517	7.35121
0.653893	0.463826	0.653384	0.399478	0.652821	0.349505	0.65333	0.276866		0.656868	0.454054	0.653867	0.211758	0.131401	0.0144911				0.131427	0.0169938	0.657324	0.0941587	0.657189	-0.0144911				0.653518	0.84117	0.694334	0.858588	0.65191	1.18429	0.163373	1.09491		10.2741	7.31835	10.539	7.27222	9.68431	9.68114	8.65846	7.35151
0.65727	0.465081	0.656761	0.400315	0.655957	0.350722	0.656707	0.278311		0.660191	0.454814	0.657109	0.212975	0.132097	0.0145292				0.132097	0.0169557	0.660593	0.0945771	0.660513	-0.0126657				0.656814	0.842463	0.697711	0.860718	0.655233	1.1874	0.164043	1.09621		10.2774	7.31789	10.5423	7.27256	9.68777	9.68122	8.66176	7.3514
0.6607	0.468542	0.660084	0.398793	0.659468	0.351939	0.660111	0.278767		0.663568	0.456716	0.660325	0.216816	0.132741	0.0148714				0.132767	0.0168797	0.66389	0.0954898	0.663755	-0.010612				0.660164	0.844973	0.701088	0.862544	0.658503	1.19037	0.16474	1.09796		10.2807	7.31763	10.5457	7.27283	9.69117	9.6816	8.66511	7.35086
0.664024	0.469607	0.6633	0.400086	0.662818	0.351939	0.6633	0.27717		0.667025	0.457477	0.663729	0.218109	0.13341	0.0148334				0.133437	0.0164613	0.667213	0.0964406	0.667079	-0.00734138				0.663434	0.846114	0.704411	0.863152	0.661799	1.19296	0.165383	1.10069		10.284	7.31778	10.549	7.27267	9.6945	9.68198	8.66843	7.35132
0.66724	0.470672	0.666677	0.401113	0.666248	0.350874	0.666811	0.277893		0.670375	0.45915	0.667132	0.219707	0.134054	0.0150616				0.13408	0.0162712	0.670509	0.0970111	0.670429	-0.0061245				0.666784	0.84619	0.707708	0.863913	0.665096	1.19638	0.166053	1.10838		10.2875	7.31785	10.5524	7.27271	9.69779	9.68198	8.67184	7.3517
0.67059	0.471585	0.670027	0.402216	0.669625	0.352015	0.670214	0.278729		0.673752	0.461432	0.670536	0.220695	0.134724	0.0152137				0.134724	0.0162712	0.673913	0.0972393	0.673806	-0.00734138				0.670268	0.847483	0.711031	0.864902	0.668446	1.20421	0.166723	1.10777		10.2909	7.3174	10.5558	7.27267	9.70109	9.68209	8.67529	7.35204
0.67394	0.470254	0.67335	0.405487	0.673055	0.353498	0.673538	0.279072		0.677021	0.463105	0.674021	0.221608	0.135394	0.0150995				0.135394	0.0166895	0.67737	0.0973533	0.677317	-0.00650454				0.673672	0.846761	0.714327	0.866955	0.671876	1.20323	0.167366	1.11058		10.2943	7.31747	10.5592	7.27267	9.70441	9.68236	8.67864	7.35204
0.677316	0.471471	0.67678	0.406019	0.676432	0.356959	0.67678	0.279338		0.680264	0.465235	0.677317	0.223586	0.136064	0.015404				0.13609	0.0172219	0.680747	0.0974674	0.68064	-0.00559187				0.677048	0.850526	0.717704	0.869998	0.675333	1.20688	0.168063	1.11241		10.2976	7.31683	10.5624	7.27252	9.70774	9.68251	8.68202	7.35231
0.680747	0.475236	0.680157	0.40716	0.679702	0.3581	0.680157	0.279908		0.683614	0.467593	0.68064	0.225107	0.136734	0.0156322				0.136787	0.0176783	0.68407	0.0980378	0.68399	-0.00422263				0.680372	0.852656	0.721188	0.872736	0.678737	1.20939	0.168733	1.11416		10.3009	7.31664	10.5658	7.27225	9.71122	9.68262	8.68529	7.35223
0.684124	0.476605	0.683507	0.405791	0.682944	0.358937	0.683507	0.280479		0.686991	0.468962	0.683936	0.226248	0.137403	0.01548				0.13743	0.0182487	0.68734	0.0984182	0.687286	-0.00254941				0.683534	0.854405	0.724565	0.874561	0.682087	1.21091	0.169403	1.11621		10.3043	7.31656	10.5692	7.27241	9.71462	9.68247	8.68856	7.35208
0.687527	0.477974	0.68683	0.40716	0.686294	0.359393	0.686884	0.280973		0.690421	0.469875	0.687233	0.227389	0.138074	0.015594				0.1381	0.0186671	0.690636	0.0991027	0.690556	-0.0010283				0.686964	0.85547	0.727942	0.875854	0.685356	1.21258	0.170073	1.11842		10.3075	7.31626	10.5725	7.27244	9.71797	9.68255	8.69188	7.3522
0.690824	0.479039	0.6901	0.410583	0.689618	0.358442	0.690288	0.281848		0.693851	0.471015	0.69061	0.22853	0.138744	0.0158222				0.13877	0.0188193	0.693986	0.101499	0.690556	0.000868618				0.690261	0.857143	0.731211	0.877908	0.688626	1.21387	0.170716	1.12085		10.3109	7.31607	10.5758	7.27248	9.72132	9.68258	8.69518	7.35193
0.694066	0.480028	0.693423	0.41142	0.693048	0.359735	0.693664	0.282799		0.697202	0.4717	0.694014	0.229975	0.139414	0.0158603				0.13944	0.0187052	0.697309	0.101879	0.693879	3.19e-05				0.693611	0.857676	0.734481	0.878897	0.691922	1.21631	0.171386	1.12283		10.3144	7.31569	10.5792	7.27252	9.72459	9.68247	8.69858	7.35159
0.697443	0.478544	0.696773	0.412561	0.696425	0.360914	0.697041	0.283369		0.700552	0.470749	0.69739	0.230812	0.140084	0.0160885				0.14011	0.018553	0.70074	0.100168	0.697175	0.00360686				0.697068	0.859273	0.737831	0.878745	0.695272	1.21935	0.172056	1.12412		10.3177	7.31565	10.5827	7.27275	9.72792	9.68232	8.70207	7.35117
0.700766	0.482005	0.70015	0.412865	0.699828	0.364413	0.700338	0.284016		0.703688	0.471814	0.700793	0.2318	0.140754	0.0162785				0.140807	0.0183629	0.704197	0.100662	0.700445	0.00482386				0.700445	0.862011	0.741127	0.876957	0.698703	1.22277	0.172699	1.12579		10.3212	7.3155	10.586	7.27355	9.73124	9.68224	8.70547	7.35124
0.704143	0.483983	0.703607	0.4118	0.703205	0.366315	0.70358	0.284282		0.707091	0.475047	0.70409	0.23317	0.141397	0.0162785				0.141504	0.0182487	0.70752	0.101461	0.703768	0.00520414				0.703848	0.863228	0.744558	0.876843	0.702133	1.2262	0.173423	1.12739		10.3245	7.31591	10.5894	7.274	9.73456	9.68209	8.70879	7.35132
0.707547	0.485276	0.706957	0.412256	0.706502	0.367456	0.70693	0.284852		0.710468	0.476264	0.707467	0.239483	0.142067	0.0163167				0.142147	0.0177163	0.710897	0.101689	0.707118	0.00356877				0.707118	0.86513	0.748042	0.876957	0.70551	1.22931	0.174093	1.12914		10.3277	7.31603	10.5927	7.27419	9.73794	9.68232	8.71212	7.35159
0.710897	0.486873	0.710361	0.413207	0.709798	0.367684	0.71028	0.285081		0.713899	0.477861	0.71079	0.236973	0.142737	0.0167351				0.14279	0.01726	0.714193	0.102145	0.710602	0.00486189				0.710361	0.866575	0.751418	0.877984	0.70886	1.23236	0.174763	1.13119		10.3311	7.3155	10.596	7.27457	9.74134	9.68289	8.71541	7.35155
0.714274	0.487101	0.713657	0.413968	0.713148	0.368673	0.713684	0.285689		0.717275	0.478926	0.714033	0.237962	0.143434	0.016849				0.14346	0.0166895	0.717543	0.102526	0.714032	0.00619298				0.713711	0.867944	0.754768	0.885667	0.712183	1.23487	0.175433	1.13469		10.3343	7.31519	10.5993	7.27465	9.74472	9.68316	8.71874	7.35147
0.71757	0.485884	0.716873	0.414728	0.716471	0.366961	0.717088	0.285879		0.720678	0.481056	0.717437	0.23819	0.144104	0.0171914				0.14413	0.0163091	0.720866	0.103096	0.717382	0.0069536				0.717007	0.869009	0.758038	0.883993	0.71548	1.23799	0.176103	1.14291		10.3377	7.31493	10.6026	7.27473	9.74812	9.68342	8.72201	7.35147
0.720813	0.487101	0.72025	0.417352	0.719902	0.368635	0.720411	0.286183		0.724002	0.482273	0.720759	0.236516	0.144773	0.0172296				0.1448	0.0163472	0.72419	0.106291	0.720679	0.0108328				0.720411	0.870454	0.761361	0.88734	0.718803	1.24012	0.176773	1.14717		10.3412	7.31245	10.606	7.2748	9.75142	9.68392	8.72538	7.35178
0.724163	0.488737	0.723627	0.418037	0.723252	0.375747	0.723814	0.286792		0.727379	0.483414	0.72411	0.237505	0.145444	0.0168111				0.145497	0.0164993	0.727566	0.104465	0.723948	0.0119736				0.723868	0.872432	0.764711	0.889089	0.722099	1.24225	0.17747	1.15128		10.3446	7.31416	10.6094	7.27469	9.75477	9.68433	8.72887	7.35197
0.727513	0.492502	0.72703	0.416934	0.726602	0.369624	0.727111	0.287477		0.730675	0.485772	0.727352	0.238494	0.146114	0.0168872				0.146167	0.0163853	0.730997	0.10515	0.727272	0.0118215				0.727325	0.874029	0.768008	0.890382	0.725556	1.24483	0.178113	1.14907		10.3479	7.31329	10.6128	7.27389	9.75804	9.68471	8.73224	7.35239
0.730943	0.493415	0.730461	0.417809	0.730005	0.382744	0.73038	0.288541		0.733945	0.487293	0.73089	0.239102	0.146784	0.0172675				0.146837	0.0161571	0.734347	0.105682	0.730568	0.0103763				0.730675	0.876767	0.771438	0.892512	0.728987	1.24795	0.178783	1.15029		10.3512	7.31249	10.6162	7.27347	9.76134	9.68551	8.73562	7.35235
0.734374	0.493034	0.733864	0.419178	0.733302	0.371259	0.733784	0.291622		0.737322	0.489423	0.734294	0.23914	0.147454	0.0173435				0.147507	0.0162331	0.737751	0.106671	0.733918	0.0116314				0.733918	0.878441	0.774842	0.894185	0.732337	1.25578	0.179453	1.15128		10.3545	7.31196	10.6195	7.27381	9.76479	9.68605	8.73892	7.35227
0.737724	0.492045	0.737188	0.420015	0.736598	0.383657	0.737134	0.290329		0.740698	0.4914	0.737617	0.242069	0.14815	0.0174577				0.148177	0.0163091	0.74102	0.107051	0.737375	0.012392				0.737214	0.880038	0.778192	0.896087	0.735714	1.25434	0.180096	1.15264		10.3579	7.31181	10.6228	7.27378	9.76825	9.68627	8.74224	7.35254
0.74094	0.493453	0.740484	0.423057	0.739975	0.376355	0.740511	0.293143		0.744048	0.493074	0.74086	0.243438	0.148821	0.0173054				0.148847	0.0164993	0.744343	0.107279	0.740806	0.0131526				0.740564	0.881331	0.781595	0.898673	0.738983	1.25715	0.180766	1.15455		10.3611	7.31146	10.6261	7.27397	9.77163	9.68646	8.74556	7.35261
0.74437	0.494251	0.743727	0.423666	0.743298	0.375594	0.743914	0.29223		0.747478	0.494138	0.744183	0.244807	0.14949	0.0171533				0.149517	0.0170318	0.74764	0.107622	0.744182	0.0137991				0.743834	0.88232	0.784892	0.901031	0.74228	1.25928	0.181436	1.15728		10.3646	7.31082	10.6294	7.27416	9.77498	9.68662	8.74886	7.35242
0.747613	0.494822	0.747104	0.422753	0.746702	0.379474	0.747157	0.293257		0.750829	0.495508	0.74756	0.246709	0.150161	0.0174577				0.150214	0.0171078	0.750909	0.107888	0.747506	0.0141795				0.747238	0.883993	0.788188	0.903769	0.74563	1.26157	0.182133	1.15881		10.368	7.31074	10.6328	7.2745	9.77827	9.6873	8.75224	7.35239
0.751016	0.495392	0.75048	0.423742	0.750078	0.376507	0.750695	0.293866		0.754232	0.496877	0.750937	0.248458	0.150804	0.0177619				0.150884	0.017222	0.754313	0.108382	0.750829	0.0168416				0.750722	0.884373	0.791538	0.906279	0.74898	1.26468	0.182803	1.15972		10.3714	7.3107	10.6363	7.27476	9.78157	9.68802	8.75569	7.35265
0.754393	0.496229	0.753857	0.424426	0.753455	0.38244	0.753991	0.294588		0.757583	0.498018	0.754394	0.250284	0.151501	0.0177619				0.151527	0.0171459	0.757743	0.108725	0.754152	0.0155106				0.754125	0.885514	0.794834	0.908105	0.752383	1.26742	0.183473	1.16238		10.3747	7.31078	10.6397	7.27515	9.78487	9.6884	8.75907	7.3525
0.757824	0.497027	0.757314	0.425225	0.756832	0.382136	0.757261	0.295273		0.760825	0.499539	0.757744	0.2515	0.152198	0.0175335				0.15217	0.0174502	0.761147	0.109143	0.757448	0.0161571				0.757475	0.886731	0.798211	0.910235	0.755787	1.2697	0.184143	1.16466		10.3781	7.3107	10.6431	7.27572	9.78819	9.68844	8.76245	7.3525
0.761227	0.50064	0.760664	0.426024	0.760128	0.385711	0.760611	0.295919		0.764202	0.500832	0.761121	0.252946	0.152867	0.0174956				0.15284	0.0177163	0.76439	0.109067	0.760772	0.0166134				0.760745	0.888177	0.801642	0.911832	0.759137	1.27237	0.18484	1.16748		10.3814	7.3104	10.6463	7.27533	9.79162	9.68825	8.76574	7.35246
0.764604	0.501781	0.763988	0.427126	0.763425	0.38708	0.763934	0.29668		0.767525	0.502201	0.764443	0.254543	0.153538	0.0173814				0.153537	0.0176783	0.767847	0.109485	0.764256	0.0174121				0.764068	0.88985	0.805018	0.91381	0.76246	1.2748	0.18551	1.1709		10.3847	7.31013	10.6496	7.27484	9.79502	9.68848	8.76904	7.35227
0.767954	0.502238	0.76715	0.427773	0.766775	0.38746	0.767338	0.297517		0.770875	0.503038	0.767659	0.255912	0.154207	0.0177238				0.154207	0.0177924	0.771116	0.10998	0.767632	0.0177544				0.767418	0.891599	0.808368	0.916396	0.765756	1.27723	0.18618	1.1728		10.388	7.31002	10.6529	7.27457	9.79846	9.68871	8.77239	7.3525
0.771197	0.502998	0.770554	0.431044	0.770098	0.389666	0.770768	0.300673		0.774305	0.504483	0.771009	0.257509	0.154851	0.0183325				0.154904	0.0180206	0.774413	0.110626	0.770982	0.0182487				0.770741	0.893349	0.811665	0.918069	0.76908	1.27952	0.186876	1.17531		10.3914	7.31025	10.6562	7.27419	9.80186	9.68913	8.77569	7.35296
0.774466	0.501781	0.773904	0.429446	0.773528	0.387384	0.774118	0.301814		0.777682	0.506308	0.77436	0.258042	0.155547	0.0182943				0.155547	0.0182868	0.777709	0.111006	0.774332	0.0187052				0.774145	0.895022	0.814988	0.91959	0.772403	1.2818	0.18752	1.17638		10.3948	7.31006	10.6597	7.27393	9.80513	9.68897	8.77909	7.35307
0.77787	0.502846	0.77728	0.430093	0.776744	0.39172	0.777495	0.303031		0.781086	0.50821	0.777763	0.258574	0.156191	0.0184083				0.156217	0.0180587	0.78114	0.111501	0.777602	0.0193137				0.777575	0.896391	0.818338	0.920351	0.775699	1.28355	0.188163	1.17744		10.3982	7.30994	10.6631	7.27381	9.80842	9.68852	8.78249	7.35284
0.781247	0.503607	0.780684	0.430968	0.780255	0.389133	0.780764	0.303412		0.784382	0.509579	0.781194	0.257471	0.15686	0.0185225				0.156887	0.0184389	0.784624	0.112261	0.780925	0.0200363				0.780952	0.897532	0.821634	0.922024	0.779103	1.28606	0.188833	1.17987		10.4015	7.30979	10.6665	7.27347	9.81167	9.68863	8.78592	7.35284
0.78465	0.504444	0.784114	0.432032	0.783632	0.391301	0.784007	0.301966		0.787599	0.510416	0.784544	0.258498	0.157557	0.0184083				0.15753	0.018553	0.788001	0.112946	0.784222	0.0205306				0.784302	0.898597	0.825038	0.923469	0.782533	1.2891	0.189503	1.18657		10.4049	7.30941	10.6699	7.27317	9.81499	9.68886	8.78928	7.35284
0.788054	0.507106	0.787464	0.432831	0.786928	0.390465	0.787357	0.302118		0.790975	0.511557	0.78792	0.259487	0.158228	0.0182562				0.158227	0.0184389	0.791377	0.11344	0.787572	0.0212913				0.787572	0.899586	0.828495	0.925371	0.78591	1.29191	0.190173	1.18535		10.4082	7.30899	10.6732	7.27313	9.81847	9.68901	8.79257	7.35284
0.791377	0.507942	0.790814	0.435759	0.790198	0.392708	0.790734	0.302727		0.794325	0.512317	0.791244	0.26291	0.158871	0.0181041				0.158897	0.018553	0.794593	0.11344	0.791002	0.0216336				0.790895	0.901107	0.831872	0.927425	0.789287	1.29511	0.19087	1.18893		10.4116	7.3088	10.6765	7.27336	9.82193	9.68856	8.79584	7.35261
0.794754	0.509464	0.794111	0.436976	0.793575	0.395371	0.794164	0.303297		0.797702	0.514675	0.794459	0.264431	0.159541	0.0179141				0.15954	0.0186671	0.79789	0.113631	0.794432	0.022204				0.794272	0.9024	0.835222	0.928718	0.792637	1.29762	0.19154	1.19113		10.4148	7.30869	10.6798	7.27343	9.82528	9.6884	8.79916	7.35227
0.79805	0.510681	0.797327	0.437205	0.796925	0.394382	0.797568	0.303145		0.801132	0.515664	0.797836	0.266257	0.160264	0.0173814				0.16021	0.0182487	0.80124	0.113669	0.797809	0.0227745				0.797568	0.903541	0.838518	0.930619	0.79596	1.29982	0.19221	1.19326		10.4182	7.30835	10.6831	7.27389	9.8286	9.68829	8.80246	7.35174
0.801293	0.511669	0.800677	0.436026	0.800328	0.398945	0.800945	0.303564		0.804456	0.517185	0.801187	0.267397	0.160934	0.0177999				0.16088	0.0176783	0.804536	0.113593	0.801159	0.0232689				0.800945	0.904302	0.841815	0.932293	0.799256	1.30233	0.19288	1.19509		10.4216	7.30827	10.6865	7.27442	9.8319	9.68795	8.80586	7.35182
0.804643	0.512354	0.804054	0.437014	0.803705	0.395637	0.804295	0.303944		0.807859	0.518402	0.804536	0.268234	0.161604	0.0183704				0.16155	0.0178304	0.807993	0.113897	0.804482	0.0239915				0.804402	0.905899	0.845111	0.93427	0.80258	1.30561	0.19355	1.19608		10.425	7.30781	10.6899	7.2745	9.8352	9.68791	8.80935	7.35193
0.80802	0.511023	0.807404	0.438193	0.807082	0.400315	0.807591	0.304705		0.811155	0.518935	0.807994	0.269071	0.162274	0.0185227				0.162247	0.0179445	0.811477	0.114315	0.807806	0.0246761				0.807779	0.907344	0.848408	0.935335	0.805956	1.31283	0.19422	1.19798		10.4284	7.30751	10.6934	7.27465	9.83849	9.68757	8.81273	7.35166
0.81145	0.511745	0.810914	0.44154	0.810432	0.400315	0.810834	0.307595		0.814425	0.521445	0.811183	0.267892	0.162944	0.0185606				0.162917	0.0184009	0.814827	0.114277	0.811075	0.025893				0.811129	0.909094	0.85165	0.937008	0.809387	1.31161	0.194863	1.20034		10.4317	7.30705	10.6967	7.27499	9.84182	9.68703	8.8161	7.35185
0.814854	0.512506	0.814264	0.44329	0.813702	0.400467	0.814211	0.305807		0.817775	0.522129	0.81472	0.269109	0.163588	0.0186746				0.163587	0.0187052	0.818151	0.114734	0.814372	0.0285552				0.814291	0.910463	0.855295	0.938149	0.812764	1.31405	0.19556	1.203		10.435	7.30656	10.7	7.2753	9.84525	9.68719	8.81937	7.35201
0.818258	0.513419	0.817614	0.445039	0.816971	0.403281	0.817561	0.306796		0.821152	0.523422	0.81799	0.270022	0.164257	0.0187509				0.164257	0.0188193	0.82142	0.115722	0.817856	0.0269198				0.817722	0.911604	0.858645	0.939595	0.816167	1.31557	0.19623	1.20543		10.4384	7.30641	10.7032	7.27537	9.84865	9.68776	8.82264	7.35216
0.821581	0.514141	0.820911	0.445267	0.820348	0.402178	0.820964	0.307481		0.824555	0.524791	0.821233	0.273863	0.164901	0.0188267				0.164927	0.0185911	0.824743	0.116369	0.821286	0.0274143				0.820991	0.912973	0.862049	0.942105	0.819437	1.31785	0.196873	1.20726		10.4417	7.30614	10.7065	7.27537	9.852	9.68799	8.82599	7.35204
0.82469	0.517146	0.82418	0.445952	0.823537	0.405639	0.824368	0.30904		0.827906	0.525704	0.824583	0.27584	0.165598	0.019017				0.165597	0.018553	0.82812	0.116939	0.824636	0.0275664				0.824314	0.914266	0.865345	0.943702	0.822733	1.3212	0.197543	1.2087		10.445	7.30595	10.7098	7.27518	9.85538	9.68795	8.82931	7.35223
0.828066	0.518135	0.82753	0.444887	0.827182	0.403623	0.827718	0.312311		0.831255	0.527682	0.827959	0.276525	0.166241	0.0185225				0.16624	0.0188953	0.831443	0.117472	0.827986	0.0278706				0.827691	0.916472	0.868642	0.945679	0.82603	1.32386	0.198186	1.2103		10.4485	7.30515	10.7132	7.27484	9.85867	9.68799	8.83269	7.35204
0.83147	0.518667	0.830907	0.445762	0.830586	0.407845	0.831095	0.312463		0.834659	0.529736	0.831363	0.277057	0.166883	0.0178759				0.166937	0.0191615	0.834901	0.118194	0.831282	0.0279087				0.831148	0.918145	0.871992	0.947885	0.829326	1.32667	0.198883	1.21251		10.4519	7.30466	10.7167	7.27495	9.86202	9.68799	8.83612	7.35204
0.83482	0.517526	0.834338	0.446332	0.833936	0.405677	0.834391	0.312767		0.837982	0.531105	0.834793	0.275536	0.167581	0.0178378				0.167607	0.0189714	0.838331	0.118537	0.834579	0.0279087				0.834552	0.919286	0.875315	0.949711	0.832756	1.32903	0.19958	1.21486		10.4552	7.30481	10.7201	7.27533	9.86532	9.68825	8.83955	7.35235
0.83825	0.518591	0.837795	0.446827	0.837259	0.409746	0.837661	0.31174		0.841225	0.532169	0.838117	0.276373	0.168224	0.0184462				0.168304	0.018477	0.841681	0.119221	0.837848	0.0274523				0.837956	0.920807	0.878692	0.95146	0.836214	1.32956	0.20025	1.21676		10.4586	7.30489	10.7235	7.27515	9.86864	9.68897	8.8429	7.35235
0.841681	0.519618	0.841118	0.447435	0.840502	0.410431	0.840984	0.3133		0.844628	0.533082	0.841494	0.276981	0.168894	0.0186746				0.168974	0.0184009	0.845058	0.119982	0.841198	0.0276044				0.841252	0.922481	0.882122	0.953438	0.839617	1.33147	0.20092	1.21943		10.4619	7.30481	10.7268	7.27511	9.87205	9.68932	8.84617	7.35201
0.845004	0.519998	0.844468	0.447663	0.843798	0.409746	0.844361	0.31406		0.848005	0.534223	0.844844	0.277704	0.169591	0.0187125				0.169644	0.0181727	0.8483	0.120552	0.844682	0.0277946				0.844548	0.924306	0.885499	0.954122	0.84294	1.33329	0.20159	1.22186		10.4652	7.30431	10.7301	7.27545	9.87548	9.68954	8.84947	7.35197
0.848354	0.520569	0.847791	0.44831	0.847175	0.413397	0.847791	0.317787		0.851329	0.535668	0.848086	0.278046	0.17026	0.0187125				0.170287	0.0184009	0.851597	0.121047	0.848113	0.0280608				0.847711	0.926588	0.888876	0.954503	0.846237	1.33542	0.20226	1.22376		10.4685	7.30409	10.7332	7.27575	9.87888	9.69011	8.85284	7.35201
0.85165	0.520987	0.850873	0.448766	0.850552	0.414006	0.851222	0.318396		0.854733	0.537266	0.851463	0.278769	0.170931	0.0186746				0.170984	0.0191615	0.854893	0.121427	0.85149	0.0284411				0.851168	0.927881	0.892145	0.955491	0.849533	1.33816	0.202903	1.22604		10.4716	7.30352	10.7367	7.27594	9.88226	9.6905	8.85614	7.35189
0.854947	0.521481	0.854384	0.449337	0.854009	0.416212	0.854572	0.31908		0.858109	0.539624	0.85484	0.282154	0.171627	0.0185606				0.171654	0.0198461	0.858217	0.122416	0.854786	0.0288975				0.854545	0.928566	0.895442	0.957469	0.85283	1.33991	0.203573	1.22749		10.4753	7.30302	10.7401	7.27617	9.88556	9.69095	8.85949	7.35193
0.858297	0.522014	0.857734	0.450059	0.857386	0.413549	0.857948	0.317331		0.861485	0.541525	0.858163	0.284207	0.172271	0.0185986				0.172324	0.0200363	0.861647	0.122796	0.858056	0.0293158				0.858002	0.928946	0.898765	0.959675	0.855992	1.34173	0.20427	1.2297		10.4787	7.30295	10.7436	7.2764	9.88888	9.69129	8.86295	7.35182
0.861674	0.522774	0.861084	0.451086	0.860709	0.417505	0.861218	0.318472		0.864782	0.543959	0.861593	0.286565	0.17294	0.0189028				0.173021	0.0202644	0.865104	0.12329	0.861406	0.0300764				0.861432	0.928223	0.902061	0.962717	0.85961	1.34394	0.204913	1.23228		10.482	7.30264	10.747	7.2767	9.89217	9.69156	8.86633	7.35178
0.865104	0.523421	0.864461	0.454014	0.864059	0.415755	0.864461	0.319042		0.868078	0.545785	0.86497	0.288162	0.173611	0.0188649				0.173664	0.0204166	0.868454	0.123671	0.864675	0.0311793				0.864782	0.929706	0.905465	0.964847	0.86304	1.35101	0.205583	1.23472		10.4853	7.30245	10.7504	7.27712	9.89547	9.69122	8.8697	7.35113
0.868508	0.523839	0.867864	0.455079	0.867328	0.417695	0.867838	0.319499		0.871241	0.546621	0.868347	0.288999	0.174281	0.0192072				0.174361	0.0203405	0.871777	0.123595	0.868052	0.0315596				0.868052	0.933281	0.908922	0.965912	0.866417	1.3501	0.206226	1.23646		10.4886	7.30237	10.7536	7.27705	9.8989	9.6911	8.87302	7.35098
0.871804	0.527034	0.871241	0.4566	0.870625	0.420243	0.871188	0.320335		0.874752	0.548599	0.871671	0.288619	0.174977	0.0195494				0.175031	0.0206828	0.875074	0.123785	0.871509	0.0322442				0.871348	0.935487	0.912299	0.967129	0.869767	1.35337	0.206896	1.23867		10.492	7.30196	10.7569	7.27712	9.9023	9.69129	8.87632	7.35094
0.875181	0.525665	0.874538	0.454889	0.874028	0.41933	0.874618	0.32064		0.878129	0.549055	0.874993	0.28782	0.175648	0.0196636				0.175647	0.0207588	0.878424	0.124203	0.87494	0.0328907				0.874672	0.93678	0.915676	0.967814	0.873037	1.35649	0.207593	1.24095		10.4953	7.30139	10.7602	7.27754	9.90571	9.69107	8.87962	7.35083
0.878477	0.526578	0.877807	0.455688	0.877378	0.422829	0.878022	0.321628		0.881586	0.550272	0.878344	0.289151	0.176317	0.0199676				0.176371	0.0204166	0.881774	0.12466	0.87829	0.0341838				0.877995	0.937845	0.918945	0.969563	0.87636	1.35877	0.208263	1.24323		10.4987	7.30123	10.7634	7.27784	9.90906	9.69072	8.88291	7.35064
0.881747	0.5273	0.881157	0.456524	0.880809	0.420889	0.881372	0.324405		0.884935	0.551945	0.881667	0.290444	0.176988	0.0203099				0.177041	0.0199221	0.885043	0.124888	0.881425	0.0352867				0.881398	0.938834	0.922242	0.972149	0.87971	1.36098	0.20896	1.24582		10.5021	7.30146	10.7668	7.27769	9.91238	9.69061	8.88613	7.35052
0.88515	0.528175	0.884534	0.457703	0.884159	0.425491	0.884722	0.322845		0.888312	0.552782	0.88499	0.294019	0.17763	0.0205762				0.177684	0.0196179	0.888474	0.12523	0.884882	0.038215				0.884829	0.939823	0.925592	0.974887	0.883033	1.36265	0.20963	1.24772		10.5055	7.30135	10.7704	7.2775	9.91568	9.69072	8.88975	7.35041
0.8885	0.528593	0.887884	0.45835	0.887536	0.425795	0.888018	0.323112		0.891582	0.554379	0.888447	0.295693	0.178328	0.0205762				0.178354	0.0193136	0.891904	0.12561	0.888179	0.0366178				0.888179	0.940888	0.928915	0.977093	0.886464	1.3641	0.2103	1.24932		10.5089	7.30135	10.7736	7.27766	9.91895	9.69069	8.89315	7.35033
0.891877	0.529126	0.891341	0.458844	0.890886	0.424616	0.891288	0.323682		0.894798	0.555825	0.891824	0.297594	0.178997	0.0206141				0.178997	0.0195419	0.895281	0.126067	0.891448	0.0366558				0.891556	0.942637	0.932318	0.977702	0.889867	1.36668	0.21097	1.25114		10.5122	7.30161	10.7772	7.27784	9.92227	9.69091	8.89653	7.35067
0.895254	0.529734	0.894664	0.459681	0.894155	0.427164	0.894664	0.324595		0.898149	0.557118	0.89504	0.299191	0.179667	0.0203099				0.17964	0.0198841	0.898604	0.126903	0.894798	0.0374165				0.894852	0.944539	0.935749	0.978767	0.893244	1.36904	0.211613	1.25358		10.5154	7.30386	10.7805	7.27819	9.92567	9.69065	8.8998	7.35086
0.898631	0.530495	0.898014	0.460137	0.897452	0.426594	0.898014	0.325051		0.901525	0.558867	0.898524	0.300484	0.180338	0.0206521				0.180284	0.0199221	0.901901	0.127778	0.898282	0.0385574				0.898175	0.945908	0.939152	0.979603	0.896567	1.37087	0.212283	1.25578		10.5188	7.30173	10.7837	7.27834	9.9291	9.69008	8.90304	7.35098
0.901981	0.533651	0.901364	0.461088	0.900855	0.427355	0.901418	0.325888		0.904902	0.560997	0.901767	0.301321	0.180981	0.020462				0.18098	0.0201123	0.905224	0.12812	0.901686	0.0395081				0.901498	0.947125	0.942529	0.978995	0.899864	1.37322	0.21298	1.25845		10.5221	7.30215	10.787	7.27826	9.93251	9.68935	8.90639	7.35121
0.90525	0.535249	0.904607	0.461925	0.904205	0.428077	0.904822	0.328056		0.908332	0.562366	0.905117	0.302082	0.181678	0.0200818				0.18165	0.0204926	0.908493	0.128653	0.90509	0.0424746				0.904822	0.947201	0.945799	0.983863	0.903187	1.3752	0.21365	1.26126		10.5255	7.30264	10.7903	7.27861	9.93589	9.68924	8.90966	7.35159
0.908359	0.536085	0.907984	0.462838	0.907502	0.431576	0.908172	0.326763		0.911709	0.564116	0.90844	0.300979	0.182347	0.0201199				0.18232	0.0207968	0.911843	0.128919	0.908413	0.0436916				0.908198	0.945908	0.949068	0.98584	0.90651	1.38235	0.21432	1.26347		10.5289	7.30272	10.7937	7.27895	9.93913	9.68909	8.91306	7.35174
0.911924	0.536237	0.911361	0.463408	0.911039	0.431804	0.911575	0.328018		0.915112	0.565865	0.911843	0.302462	0.183018	0.0201578				0.18299	0.0211391	0.915274	0.129261	0.911682	0.0434634				0.911629	0.946554	0.952418	0.988122	0.909833	1.38212	0.215016	1.26514		10.5323	7.3026	10.7972	7.27887	9.94242	9.68882	8.91652	7.3522
0.915274	0.534982	0.914738	0.464169	0.914336	0.430701	0.914711	0.329082		0.918436	0.567691	0.915274	0.305885	0.183687	0.0199676				0.18366	0.0215574	0.918704	0.129756	0.915032	0.0424746				0.915059	0.947581	0.955715	0.990328	0.913264	1.3841	0.21566	1.26712		10.5357	7.30192	10.8006	7.27864	9.94569	9.68848	8.91998	7.35288
0.918704	0.536047	0.918168	0.464853	0.917686	0.431272	0.918088	0.330033		0.921652	0.570353	0.918677	0.307254	0.184384	0.0200818				0.184357	0.0211011	0.922054	0.130364	0.918329	0.0436155				0.918382	0.94857	0.959118	0.991545	0.916667	1.38585	0.216356	1.26917		10.539	7.30089	10.804	7.27861	9.94902	9.68799	8.92336	7.35303
0.922108	0.53696	0.921518	0.465538	0.920955	0.432717	0.921438	0.332771		0.925029	0.571874	0.922054	0.307939	0.185081	0.0203099				0.185	0.020987	0.925458	0.130859	0.921679	0.0441479				0.921652	0.951917	0.962576	0.993218	0.920071	1.38676	0.217	1.27138		10.5423	7.30009	10.8072	7.27876	9.95247	9.68772	8.92663	7.35364
0.925431	0.537492	0.924895	0.466641	0.924252	0.43363	0.924814	0.334141		0.928379	0.572102	0.925323	0.308775	0.185724	0.0202718				0.185697	0.020911	0.928754	0.131239	0.925163	0.0443001				0.924948	0.953818	0.965926	0.99512	0.923394	1.38828	0.21767	1.27374		10.5456	7.298	10.8105	7.27902	9.95593	9.68749	8.92992	7.3544
0.928808	0.537645	0.928218	0.467363	0.927628	0.43652	0.928218	0.334673		0.931728	0.572482	0.928514	0.309916	0.186395	0.0201199				0.186367	0.020911	0.93189	0.131809	0.928593	0.0448705				0.928272	0.95572	0.969302	0.996641	0.926717	1.39079	0.21834	1.27556		10.5489	7.29964	10.8138	7.27902	9.95915	9.68749	8.93324	7.35516
0.932131	0.538329	0.931461	0.468048	0.931032	0.43865	0.931622	0.333456		0.935185	0.571836	0.931863	0.308737	0.187064	0.0200436				0.18701	0.0205687	0.935427	0.132418	0.931943	0.0455551				0.931568	0.957089	0.972599	0.998999	0.930014	1.39308	0.21901	1.27754		10.5522	7.2988	10.8171	7.27887	9.96266	9.68734	8.93654	7.35817
0.935374	0.539166	0.934838	0.46858	0.934462	0.439258	0.934998	0.334255		0.938536	0.572901	0.93524	0.309802	0.187761	0.0199296				0.187654	0.0203025	0.938751	0.133293	0.935213	0.0462776				0.934945	0.958078	0.975895	1.00174	0.93331	1.39559	0.21968	1.28043		10.5557	7.29819	10.8205	7.27899	9.96595	9.68707	8.93997	7.35706
0.93875	0.53985	0.938188	0.469341	0.937812	0.440247	0.938348	0.334711		0.941913	0.573623	0.938643	0.310715	0.188431	0.0194354				0.188297	0.0200742	0.942154	0.134129	0.938482	0.0470002				0.938429	0.958838	0.979192	1.00333	0.936633	1.39825	0.220376	1.28233		10.5591	7.29762	10.824	7.27933	9.96928	9.68688	8.94346	7.35752
0.9421	0.540307	0.941377	0.469911	0.941162	0.441997	0.941618	0.335053		0.94521	0.57735	0.942127	0.31178	0.189075	0.0189791				0.188994	0.0204546	0.945558	0.1347	0.941832	0.0471523				0.941832	0.960359	0.982488	1.00448	0.940037	1.40038	0.221046	1.28476		10.5625	7.29728	10.8274	7.27929	9.97257	9.68688	8.94678	7.35756
0.945531	0.540763	0.944995	0.47071	0.944512	0.443366	0.944888	0.335282		0.948479	0.579328	0.945504	0.315849	0.189744	0.0184464				0.18969	0.0211391	0.948935	0.13508	0.945129	0.0477989				0.945209	0.962337	0.985892	1.00607	0.943467	1.40258	0.22169	1.28697		10.5658	7.29716	10.8307	7.2794	9.9759	9.68707	8.95016	7.35798
0.948881	0.541562	0.948372	0.471052	0.947782	0.44405	0.948291	0.335548		0.951856	0.581686	0.948881	0.317522	0.190388	0.0181422				0.19036	0.0211772	0.952338	0.135422	0.948452	0.0487117				0.948532	0.964543	0.989376	1.00721	0.946844	1.40525	0.222386	1.28849		10.5691	7.29747	10.834	7.2794	9.97938	9.68715	8.9534	7.35817
0.952231	0.542322	0.951748	0.471318	0.951078	0.444354	0.951641	0.33532		0.955178	0.584272	0.952124	0.318815	0.191057	0.0178378				0.19103	0.0214434	0.955608	0.135841	0.951963	0.0492821				0.951802	0.967129	0.992779	1.0101	0.950248	1.40768	0.22303	1.29062		10.5724	7.29736	10.8373	7.27956	9.98279	9.68745	8.95672	7.35813
0.955661	0.543235	0.955018	0.472155	0.954509	0.443214	0.955045	0.3357		0.958555	0.585185	0.955367	0.320184	0.191728	0.0185606				0.1917	0.0214053	0.958851	0.136639	0.955366	0.0495863				0.955098	0.967737	0.996156	1.01292	0.953517	1.41004	0.2237	1.29222		10.5757	7.29686	10.8407	7.27959	9.98614	9.68757	8.96007	7.35824
0.958958	0.543692	0.958261	0.47284	0.957859	0.44386	0.958448	0.336499		0.962012	0.584576	0.958743	0.321097	0.192397	0.0189788				0.19237	0.0215955	0.962174	0.137172	0.958743	0.0500807				0.958422	0.967737	0.999399	1.01497	0.956814	1.41255	0.22437	1.29359		10.5791	7.29648	10.844	7.27978	9.98949	9.68753	8.96337	7.3584
0.962227	0.544338	0.961611	0.4736	0.961289	0.444773	0.961772	0.337107		0.965389	0.583511	0.96212	0.322238	0.193014	0.0210326				0.193067	0.0219758	0.965497	0.13797	0.962066	0.0507273				0.961825	0.966406	1.00267	1.01687	0.96011	1.41498	0.225013	1.29526		10.5825	7.29618	10.8474	7.27982	9.99275	9.68753	8.96677	7.35843
0.965604	0.545137	0.964988	0.476148	0.964639	0.445305	0.965148	0.339921		0.968793	0.585413	0.96555	0.323227	0.193737	0.0195112				0.193764	0.0224322	0.968927	0.138541	0.965363	0.0513738				0.965256	0.96808	1.00599	1.01824	0.963433	1.4162	0.225656	1.29762		10.5859	7.29591	10.8508	7.28028	9.99608	9.68742	8.97025	7.35832
0.968954	0.546126	0.968391	0.474589	0.967962	0.445762	0.968445	0.341366		0.972116	0.586554	0.968981	0.321934	0.194381	0.0199676				0.194407	0.0222421	0.972384	0.138807	0.968632	0.0519823				0.968632	0.968992	1.00929	1.02014	0.96689	1.41825	0.22638	1.29937		10.5893	7.29583	10.8542	7.28043	9.99937	9.68688	8.97366	7.35828
0.972358	0.546848	0.971822	0.475236	0.971312	0.445952	0.971741	0.341671		0.975306	0.589824	0.972304	0.322809	0.195024	0.0201578				0.195131	0.022204	0.975734	0.138769	0.971902	0.0523246				0.972009	0.972301	1.01272	1.02113	0.970348	1.42061	0.22705	1.30195		10.5926	7.29515	10.8574	7.28016	10.0027	9.68681	8.97698	7.35858
0.975761	0.547647	0.975145	0.476148	0.974609	0.446827	0.975118	0.340454		0.978629	0.59127	0.975628	0.324026	0.195694	0.0203481				0.195801	0.0223942	0.979084	0.139568	0.975252	0.0529331				0.975306	0.973518	1.01618	1.02227	0.973698	1.42327	0.227693	1.30469		10.5958	7.29435	10.8609	7.2802	10.0062	9.68684	8.98028	7.35832
0.979138	0.548179	0.978495	0.476795	0.977932	0.447815	0.978522	0.341366		0.982005	0.591726	0.97879	0.327258	0.196363	0.0203481				0.196471	0.0224322	0.982354	0.140062	0.978736	0.0538839				0.978602	0.974735	1.01958	1.02319	0.977021	1.42662	0.22839	1.30644		10.5992	7.29386	10.8642	7.27994	10.0096	9.68643	8.9836	7.3579
0.982488	0.54875	0.981818	0.476681	0.981336	0.448956	0.981925	0.342393		0.985409	0.592335	0.982194	0.330149	0.197087	0.0201578				0.197141	0.0228506	0.985651	0.139568	0.98214	0.0544163				0.981925	0.975724	1.02293	1.02456	0.980317	1.42943	0.22906	1.30933		10.6023	7.29382	10.8675	7.28009	10.013	9.68589	8.98693	7.35779
0.985758	0.54932	0.985061	0.476833	0.984712	0.452569	0.985302	0.343078		0.988839	0.591612	0.98557	0.33205	0.197758	0.0201957				0.197811	0.0230407	0.988974	0.13953	0.985543	0.0547205				0.985007	0.976409	1.02617	1.02684	0.983614	1.43134	0.22973	1.31139		10.6059	7.29382	10.8708	7.28001	10.0163	9.68563	8.99017	7.35771
0.989	0.549662	0.988464	0.476909	0.988116	0.453178	0.988625	0.343839		0.992216	0.592829	0.988947	0.333647	0.1984	0.020386				0.198481	0.0230407	0.992324	0.139416	0.988866	0.0549107				0.988572	0.97793	1.02947	1.02874	0.986937	1.4324	0.2304	1.31222		10.6092	7.29344	10.8742	7.28024	10.0196	9.68536	8.99357	7.35725
0.99219	0.550119	0.991841	0.47767	0.991332	0.454851	0.992056	0.346843		0.995566	0.59629	0.992324	0.334408	0.199071	0.0207283				0.199151	0.0226223	0.995727	0.139416	0.992082	0.0557474				0.992056	0.979071	1.03282	1.03079	0.99026	1.43339	0.23107	1.31443		10.6128	7.2934	10.8776	7.28024	10.023	9.68487	8.99703	7.35744
0.995727	0.550119	0.995218	0.47843	0.994816	0.45584	0.995352	0.347832		0.998836	0.598039	0.995754	0.33418	0.19974	0.0207283				0.199821	0.0223181	0.999185	0.140214	0.995405	0.0564319				0.995459	0.981048	1.03614	1.03239	0.993717	1.43468	0.23174	1.3161		10.6161	7.2931	10.881	7.28039	10.0262	9.68464	9.00038	7.35744
0.999184	0.550385	0.998595	0.479001	0.998193	0.457133	0.998595	0.349581		1.00208	0.600169	0.999104	0.333457	0.200438	0.0208044				0.200491	0.0224322	1.00256	0.141165	0.998702	0.0572305				0.998782	0.982037	1.0396	1.0333	0.997148	1.43742	0.23241	1.31816		10.6194	7.29306	10.8844	7.28047	10.0295	9.68433	9.00378	7.35733
1.00256	0.550727	1.00197	0.482081	1.00144	0.458958	1.00197	0.350722		1.00548	0.601766	1.00243	0.334598	0.201107	0.0210326				0.201188	0.0224702	1.00594	0.143561	1.00205	0.057649				1.00208	0.983254	1.04306	1.0349	1.0005	1.44046	0.233053	1.32059		10.6227	7.29268	10.8877	7.28047	10.033	9.68418	9.0071	7.35771
1.00588	0.551374	1.00535	0.479875	1.00473	0.456829	1.00532	0.352015		1.00886	0.603059	1.00575	0.335815	0.201777	0.0211847				0.201831	0.0225083	1.00921	0.144398	1.00554	0.0576109				1.00538	0.985536	1.04641	1.03665	1.00385	1.44343	0.233696	1.32249		10.6261	7.29226	10.891	7.28047	10.0364	9.68395	9.0104	7.35824
1.00926	0.551868	1.00864	0.480522	1.00811	0.457247	1.00873	0.353156		1.01226	0.604352	1.00902	0.338896	0.202448	0.0212986				0.202474	0.0224322	1.01248	0.142572	1.00902	0.0581813				1.0087	0.986829	1.04976	1.03848	1.00714	1.44655	0.234366	1.32432		10.6293	7.29169	10.8943	7.281	10.0397	9.6838	9.01373	7.35813
1.01256	0.552096	1.01191	0.481169	1.01149	0.458198	1.0121	0.351102		1.01567	0.605341	1.01242	0.340645	0.203117	0.0213366				0.203144	0.0226223	1.0158	0.143219	1.0124	0.0587898				1.01199	0.988426	1.053	1.04053	1.01047	1.44815	0.235063	1.32629		10.6327	7.291	10.8976	7.28119	10.0431	9.68357	9.01702	7.35767
1.01583	0.552857	1.01526	0.482462	1.01492	0.459377	1.01545	0.351483		1.01896	0.606939	1.01575	0.342242	0.203761	0.0213366				0.203814	0.0225843	1.0191	0.143713	1.01569	0.0598927				1.01543	0.989415	1.05632	1.0419	1.01382	1.44974	0.23576	1.32797		10.6362	7.2907	10.901	7.28104	10.0464	9.6835	9.0204	7.35741
1.01923	0.553618	1.01845	0.48307	1.01824	0.459111	1.0188	0.351711		1.02234	0.608384	1.0191	0.343003	0.204457	0.0208423				0.204457	0.0228885	1.02253	0.144284	1.01896	0.060121				1.01888	0.990556	1.05965	1.04365	1.01714	1.45202	0.236403	1.32987		10.6396	7.29017	10.9044	7.28077	10.0497	9.68354	9.02386	7.35741
1.02258	0.554835	1.02199	0.48558	1.02156	0.459377	1.0221	0.352129		1.02564	0.610133	1.0225	0.344905	0.205154	0.0210326				0.205127	0.0232689	1.02598	0.144816	1.02229	0.0604633				1.02226	0.992686	1.06297	1.04547	1.02052	1.45415	0.237073	1.33238		10.643	7.28937	10.9078	7.28081	10.053	9.68361	9.02729	7.35786
1.02598	0.555633	1.02545	0.486721	1.02491	0.459719	1.02539	0.352357		1.02891	0.612339	1.02585	0.346122	0.205824	0.0214128				0.20577	0.023383	1.02939	0.145196	1.02558	0.0630873				1.02564	0.994892	1.0664	1.04677	1.02395	1.45666	0.237743	1.3342		10.6462	7.28861	10.9112	7.28085	10.0564	9.68319	9.03066	7.35809
1.02936	0.555976	1.0288	0.487025	1.02824	0.460061	1.02861	0.352624		1.03234	0.613936	1.02925	0.348099	0.206521	0.0213366				0.20644	0.0235732	1.03274	0.145387	1.02893	0.061452				1.02891	0.996109	1.06983	1.04882	1.02732	1.45879	0.23844	1.33709		10.6495	7.2883	10.9145	7.281	10.0598	9.68278	9.03396	7.35801
1.03274	0.55647	1.03218	0.486037	1.03159	0.460974	1.03212	0.352738		1.03571	0.614316	1.0326	0.350153	0.207191	0.0212607				0.207164	0.0239154	1.03603	0.145691	1.03242	0.0616803				1.0322	0.996261	1.07321	1.04981	1.03065	1.46062	0.239136	1.33968		10.6529	7.28785	10.9178	7.28112	10.0632	9.68259	9.0372	7.35798
1.03611	0.556736	1.0355	0.487254	1.03494	0.464359	1.0355	0.353004		1.03914	0.614849	1.03585	0.35099	0.207861	0.0211847				0.207834	0.0241817	1.03933	0.146642	1.03582	0.061414				1.03553	0.994549	1.07658	1.05141	1.03394	1.46245	0.239753	1.34166		10.6562	7.28739	10.9211	7.28077	10.0666	9.68224	9.04052	7.35801
1.03941	0.557345	1.03874	0.488128	1.03826	0.466717	1.0389	0.353841		1.04249	0.613594	1.03917	0.352055	0.208531	0.0209947				0.208531	0.0241055	1.04247	0.147592	1.0392	0.0616041				1.03885	0.995766	1.07988	1.05392	1.03727	1.46374	0.240476	1.34371		10.6596	7.2872	10.9244	7.28066	10.07	9.6819	9.04382	7.35801
1.04268	0.557991	1.04209	0.488394	1.04169	0.468542	1.04228	0.354411		1.04582	0.614887	1.04249	0.352283	0.209201	0.0206902				0.209147	0.0242196	1.04592	0.148391	1.04249	0.061452				1.04225	0.996983	1.0832	1.05574	1.04056	1.46617	0.241146	1.34577		10.663	7.28667	10.9278	7.28074	10.0732	9.6816	9.04722	7.3584
1.04603	0.558638	1.04544	0.488775	1.04507	0.469759	1.04568	0.3554		1.04917	0.616066	1.0459	0.351522	0.209845	0.0211465				0.209817	0.0242577	1.04933	0.148999	1.04576	0.0616803				1.04571	0.998048	1.08653	1.05787	1.04386	1.46785	0.241816	1.34805		10.6663	7.28602	10.9312	7.28104	10.0766	9.68144	9.05071	7.35824
1.04938	0.558904	1.04882	0.489193	1.04842	0.469759	1.04898	0.356161		1.05249	0.619641	1.04933	0.352169	0.210541	0.0213747				0.210487	0.0241817	1.05276	0.149266	1.04911	0.0617182				1.04914	1.00105	1.08977	1.05916	1.04729	1.46967	0.242486	1.35079		10.6697	7.28534	10.9346	7.28104	10.0799	9.68114	9.05411	7.35801
1.05278	0.561946	1.05225	0.489726	1.05185	0.467972	1.05219	0.356769		1.05576	0.621619	1.0527	0.353233	0.211211	0.0213368				0.21113	0.0238394	1.05613	0.149684	1.05241	0.0615661				1.05252	1.00257	1.0932	1.06061	1.05072	1.47271	0.24313	1.35345		10.673	7.285	10.938	7.28089	10.0832	9.68103	9.05744	7.35809
1.05619	0.562555	1.05565	0.49003	1.05512	0.469417	1.05554	0.35753		1.05919	0.622455	1.05611	0.35407	0.211854	0.0212607				0.211854	0.0236492	1.05951	0.150445	1.05579	0.0617563				1.05579	1.00402	1.09663	1.06251	1.0541	1.47507	0.243826	1.35535		10.6764	7.28435	10.9413	7.28058	10.0867	9.68042	9.06073	7.35786
1.05954	0.560615	1.059	0.490524	1.05841	0.470482	1.05889	0.358328		1.06254	0.623748	1.0594	0.357683	0.212551	0.0210326				0.212524	0.0235732	1.06278	0.151205	1.05924	0.0625549				1.05908	1.00455	1.09998	1.06472	1.05745	1.47712	0.244523	1.35725		10.6797	7.28374	10.9446	7.28077	10.0901	9.67958	9.06403	7.35756
1.06294	0.561262	1.0623	0.490981	1.06174	0.470938	1.0623	0.358975		1.06592	0.625193	1.06262	0.359128	0.213222	0.0210705				0.213194	0.0233069	1.06608	0.15189	1.06265	0.0636958				1.06243	1.00546	1.10336	1.06723	1.06074	1.47895	0.245193	1.359		10.683	7.2829	10.948	7.28058	10.0934	9.67661	9.06735	7.35737
1.06621	0.562327	1.06554	0.491551	1.06509	0.4709	1.0657	0.359469		1.06932	0.62565	1.066	0.359965	0.213891	0.021641				0.213837	0.023421	1.0694	0.152384	1.066	0.0643424				1.0657	1.00444	1.10668	1.06936	1.06404	1.48002	0.245836	1.36052		10.6863	7.28188	10.9512	7.2807	10.0967	9.67517	9.07067	7.35744
1.06948	0.562973	1.06892	0.49216	1.06852	0.471889	1.06911	0.360648		1.07264	0.627095	1.06937	0.36141	0.214561	0.0219452				0.214507	0.0232309	1.0727	0.152993	1.06932	0.0649889				1.06908	1.006	1.11	1.07103	1.06734	1.48176	0.246533	1.36311		10.6898	7.28096	10.9546	7.28039	10.1001	9.67517	9.07408	7.35741
1.07286	0.56362	1.07227	0.49254	1.07189	0.47265	1.07248	0.361143		1.07602	0.62816	1.07275	0.362399	0.215231	0.0215647				0.215177	0.023383	1.07613	0.155655	1.07264	0.0673468				1.07254	1.0098	1.1133	1.07263	1.07069	1.4845	0.247176	1.36516		10.6932	7.28016	10.9581	7.28001	10.1034	9.67665	9.07751	7.35729
1.07605	0.566966	1.07564	0.493224	1.07511	0.473905	1.07578	0.361675		1.07932	0.627019	1.07618	0.363692	0.215875	0.021755				0.21582	0.0235351	1.07958	0.153829	1.07597	0.06632				1.07594	1.01102	1.11662	1.074	1.07414	1.48709	0.247846	1.36691		10.6966	7.27982	10.9615	7.27971	10.1067	9.67616	9.08086	7.35706
1.07964	0.567195	1.07908	0.494099	1.07865	0.476985	1.07899	0.362169		1.08261	0.631355	1.07953	0.364224	0.216544	0.0219831				0.21649	0.0240295	1.08301	0.154362	1.07924	0.0671947				1.07932	1.01315	1.12	1.07499	1.0776	1.49044	0.248516	1.36927		10.6999	7.27925	10.9649	7.27978	10.11	9.6757	9.08424	7.35676
1.08304	0.567803	1.08243	0.49524	1.08194	0.47535	1.08221	0.36274		1.08599	0.633256	1.08288	0.362665	0.217188	0.0220594				0.217187	0.0240676	1.08634	0.15459	1.08256	0.0679553				1.08264	1.01429	1.12343	1.0762	1.08098	1.49279	0.24916	1.37094		10.7032	7.27872	10.9682	7.28005	10.1134	9.67547	9.08753	7.35691
1.08639	0.566548	1.08578	0.495316	1.08521	0.478582	1.08575	0.363424		1.08934	0.635614	1.08618	0.36335	0.217857	0.0222116				0.217857	0.0240676	1.08963	0.155237	1.08602	0.0686399				1.08594	1.01558	1.12683	1.07795	1.08433	1.49492	0.24983	1.37193		10.7065	7.27788	10.9714	7.2799	10.1168	9.67528	9.09083	7.35699
1.08974	0.567537	1.08907	0.497978	1.08859	0.477441	1.08915	0.364033		1.09272	0.637896	1.08942	0.364567	0.218501	0.0219452				0.218527	0.0240295	1.0929	0.155275	1.08942	0.0692864				1.08921	1.01748	1.13024	1.07955	1.08757	1.49705	0.2505	1.37345		10.7098	7.27739	10.9747	7.28013	10.1202	9.67521	9.09418	7.35741
1.09301	0.567841	1.09234	0.496685	1.09191	0.478811	1.09258	0.364794		1.09609	0.639493	1.0928	0.365213	0.219197	0.0215268				0.219224	0.0239154	1.0962	0.155579	1.0928	0.0697808				1.0925	1.01817	1.13353	1.0816	1.09087	1.49797	0.25117	1.3752		10.7132	7.27674	10.978	7.28017	10.1236	9.67582	9.0975	7.35748
1.09625	0.568145	1.09566	0.497218	1.09532	0.479153	1.09593	0.365136		1.09947	0.640406	1.09617	0.365708	0.219868	0.0214128				0.219894	0.0241055	1.09955	0.155731	1.09612	0.069933				1.09588	1.01931	1.1368	1.08312	1.09419	1.49987	0.25184	1.37649		10.7167	7.27655	10.9815	7.28017	10.1269	9.67582	9.10072	7.35767
1.09963	0.568412	1.09904	0.49813	1.09869	0.479875	1.09926	0.366315		1.10285	0.64109	1.09958	0.369017	0.220537	0.0216792				0.220591	0.0241436	1.10301	0.156263	1.09942	0.0708838				1.09934	1.02045	1.14013	1.08503	1.09751	1.50192	0.252536	1.37817		10.72	7.27648	10.9849	7.27978	10.13	9.67608	9.10431	7.35809
1.10298	0.568754	1.10244	0.498777	1.10204	0.479875	1.10253	0.36719		1.10614	0.642688	1.10282	0.367343	0.221208	0.0213747				0.221288	0.0245239	1.10646	0.1571	1.10271	0.071226				1.10274	1.02182	1.14342	1.08662	1.10094	1.50397	0.25318	1.37999		10.7234	7.27613	10.9883	7.27975	10.1335	9.67646	9.10771	7.35858
1.10641	0.568716	1.10588	0.499081	1.10539	0.48018	1.10582	0.367836		1.10936	0.644513	1.1063	0.370766	0.22185	0.0207283				0.221958	0.0243337	1.10984	0.157671	1.10598	0.0714161				1.10612	1.02311	1.14685	1.08868	1.1044	1.50725	0.253876	1.38152		10.7267	7.27579	10.9916	7.27963	10.1369	9.67684	9.11104	7.35919
1.10981	0.568944	1.10923	0.499233	1.10872	0.48018	1.1092	0.368407		1.11274	0.646643	1.10968	0.371983	0.222521	0.0204239				0.222601	0.0247141	1.11319	0.158431	1.10936	0.0720627				1.10941	1.0238	1.15028	1.09126	1.10778	1.50938	0.254546	1.38304		10.73	7.27492	10.9949	7.27994	10.1403	9.67696	9.11433	7.35957
1.11314	0.569667	1.1126	0.500298	1.11199	0.479837	1.11258	0.368863		1.11609	0.648544	1.11298	0.370804	0.22319	0.020462				0.223271	0.0249043	1.11643	0.158469	1.11282	0.0728233				1.11274	1.02448	1.15366	1.09271	1.1111	1.51135	0.255216	1.386		10.7334	7.27484	10.9982	7.28005	10.1437	9.67734	9.11766	7.36007
1.11651	0.570123	1.11593	0.500793	1.11531	0.480066	1.11601	0.369167		1.11949	0.649457	1.11622	0.373808	0.223861	0.0207283				0.223941	0.0249422	1.11976	0.158773	1.11625	0.0735078				1.11606	1.02303	1.15701	1.09491	1.11442	1.51341	0.25586	1.38889		10.7367	7.27499	11.0016	7.27967	10.147	9.67775	9.12098	7.36018
1.11981	0.570656	1.11914	0.501363	1.11866	0.480104	1.11938	0.369662		1.12292	0.649761	1.11962	0.372553	0.224558	0.0209184				0.224611	0.0246761	1.12308	0.159002	1.11962	0.0765503				1.11933	1.02391	1.16031	1.09643	1.11772	1.51462	0.25653	1.39072		10.7401	7.27526	11.0049	7.27956	10.1504	9.67768	9.12425	7.36052
1.12308	0.571264	1.12252	0.501705	1.12212	0.480674	1.12268	0.370346		1.12627	0.648582	1.123	0.373542	0.225227	0.0210326				0.225281	0.0247141	1.12643	0.159382	1.12295	0.0751432				1.12273	1.02475	1.1636	1.09796	1.12102	1.5166	0.2572	1.39338		10.7435	7.27495	11.0082	7.28013	10.1536	9.67798	9.12762	7.36068
1.12643	0.571606	1.12589	0.502276	1.12552	0.48307	1.12606	0.370346		1.12965	0.649837	1.1264	0.376775	0.225871	0.0209565				0.225951	0.0246	1.12983	0.159838	1.12624	0.0753334				1.12614	1.02592	1.16695	1.10009	1.12434	1.51904	0.257896	1.39513		10.7469	7.27484	11.0117	7.28077	10.157	9.67772	9.13108	7.36087
1.12983	0.572025	1.12927	0.502732	1.12887	0.484059	1.12935	0.370688		1.13292	0.650788	1.12978	0.378296	0.226514	0.0207283				0.226621	0.0242957	1.13327	0.160333	1.12943	0.076094				1.12954	1.0295	1.17028	1.10222	1.1278	1.52048	0.258566	1.39589		10.7502	7.2745	11.0151	7.2807	10.1603	9.67741	9.13449	7.36102
1.13326	0.573013	1.1327	0.503188	1.13225	0.484591	1.13262	0.371411		1.13619	0.651283	1.1331	0.380426	0.227211	0.0213368				0.227318	0.0244859	1.13661	0.160713	1.13286	0.0770447				1.13292	1.03079	1.17368	1.10358	1.1312	1.52307	0.259236	1.39825		10.7535	7.27408	11.0184	7.28024	10.1636	9.67719	9.13789	7.36075
1.13667	0.573774	1.13608	0.504101	1.13549	0.483526	1.13603	0.371829		1.13956	0.651853	1.13648	0.382251	0.227907	0.021755				0.227988	0.0242196	1.13996	0.160865	1.13624	0.0778434				1.13621	1.033	1.17708	1.1048	1.13458	1.52535	0.25988	1.40061		10.7568	7.27431	11.0218	7.27956	10.1671	9.67699	9.14121	7.36045
1.14002	0.573964	1.13943	0.5049	1.13879	0.484896	1.13938	0.372438		1.14294	0.652766	1.13978	0.38362	0.228604	0.0216792				0.228658	0.0240676	1.14326	0.16155	1.13972	0.0785279				1.13951	1.03414	1.18043	1.10571	1.13795	1.52664	0.260523	1.4019		10.7601	7.27408	11.0251	7.2794	10.1705	9.67673	9.14451	7.36049
1.1434	0.574307	1.1427	0.507714	1.14216	0.48558	1.14278	0.373313		1.14632	0.653983	1.14307	0.385978	0.229275	0.0218313				0.229301	0.0242957	1.14658	0.162234	1.14313	0.0814183				1.14283	1.0352	1.18384	1.10655	1.14122	1.529	0.26122	1.40403		10.7634	7.27332	11.0284	7.27967	10.1738	9.67608	9.14778	7.36049
1.14664	0.574535	1.14599	0.509235	1.14554	0.486531	1.14616	0.373617		1.14972	0.6579	1.14645	0.387575	0.229944	0.0219073				0.229971	0.024638	1.14991	0.162653	1.14648	0.0824071				1.14613	1.03619	1.18713	1.10868	1.14452	1.53098	0.261863	1.40608		10.7668	7.27241	11.0317	7.2791	10.1772	9.67563	9.15108	7.36003
1.14988	0.575105	1.14937	0.507144	1.149	0.486911	1.14953	0.373617		1.15307	0.659041	1.14985	0.389325	0.230615	0.0217171				0.230641	0.0249043	1.15318	0.162995	1.14977	0.0803915				1.14951	1.03452	1.19043	1.1102	1.14782	1.53265	0.26256	1.40753		10.7703	7.27161	11.0348	7.27842	10.1805	9.67517	9.15445	7.3595
1.15326	0.575904	1.15272	0.507942	1.1524	0.488166	1.15291	0.373997		1.15647	0.659954	1.15318	0.389934	0.231284	0.021565				0.231311	0.0250563	1.15663	0.163261	1.15304	0.0813423				1.15296	1.03528	1.19375	1.11111	1.15114	1.53486	0.263256	1.41057		10.7737	7.26819	11.0385	7.27766	10.1838	9.67517	9.15791	7.35916
1.15663	0.57655	1.15607	0.509045	1.15575	0.488661	1.15618	0.374568		1.15982	0.661703	1.15658	0.390542	0.231955	0.0221355				0.231981	0.0253606	1.16006	0.163641	1.15637	0.0817606				1.15634	1.03585	1.19708	1.11271	1.15457	1.53714	0.263926	1.41293		10.777	7.26735	11.0419	7.27739	10.1871	9.67502	9.16129	7.35889
1.16006	0.577197	1.15953	0.509768	1.15891	0.489535	1.15942	0.3751		1.16307	0.662996	1.15993	0.392292	0.232677	0.0223258				0.232597	0.0254366	1.16341	0.164136	1.15966	0.0827875				1.15977	1.03665	1.20048	1.1134	1.15803	1.53889	0.264596	1.4146		10.7803	7.26944	11.0453	7.2775	10.1905	9.67452	9.16469	7.35893
1.16347	0.579821	1.16288	0.509882	1.16232	0.490334	1.1628	0.375747		1.16642	0.665735	1.16333	0.391227	0.233348	0.0224776				0.23324	0.0252084	1.16676	0.164934	1.16301	0.0832058				1.16304	1.03707	1.20391	1.1156	1.16138	1.54064	0.265293	1.41559		10.7836	7.26868	11.0486	7.27762	10.1939	9.67448	9.16799	7.35908
1.16685	0.5783	1.16626	0.51011	1.16561	0.490524	1.16615	0.378333		1.16974	0.667332	1.16669	0.394725	0.233991	0.0232003				0.233937	0.0250943	1.17009	0.165733	1.16647	0.083586				1.16636	1.03764	1.20729	1.11819	1.16473	1.54231	0.265963	1.41719		10.787	7.26803	11.0519	7.27724	10.1973	9.6741	9.17123	7.35942
1.17017	0.578756	1.16955	0.51049	1.16902	0.491133	1.16958	0.378865		1.17312	0.668244	1.16993	0.396171	0.234661	0.0234287				0.234634	0.0253226	1.17341	0.169042	1.16985	0.0836622				1.16969	1.03836	1.21066	1.12024	1.16802	1.54391	0.26666	1.41909		10.7903	7.26739	11.0552	7.27659	10.2006	9.6741	9.17455	7.3595
1.17344	0.580049	1.17277	0.511061	1.17239	0.491399	1.17304	0.377078		1.17652	0.669157	1.1733	0.396627	0.235304	0.0236948				0.235304	0.0254366	1.17668	0.170183	1.17322	0.0840045				1.17301	1.04197	1.21393	1.12298	1.17137	1.54528	0.26733	1.42084		10.7937	7.26708	11.0585	7.27667	10.204	9.67422	9.17782	7.35999
1.17673	0.581076	1.17612	0.511974	1.17585	0.49254	1.17639	0.377686		1.1799	0.667712	1.17663	0.398224	0.235974	0.0245695				0.235974	0.0254747	1.18	0.170943	1.17657	0.0850693				1.17641	1.04319	1.21723	1.12496	1.17467	1.54204	0.267973	1.42396		10.7971	7.26704	11.0619	7.27621	10.2073	9.67407	9.18122	7.36045
1.18011	0.581494	1.17947	0.512658	1.17923	0.493186	1.17976	0.37799		1.18327	0.668929	1.18	0.399974	0.236671	0.025178				0.236644	0.0255888	1.18341	0.169004	1.17984	0.0854877				1.17984	1.04509	1.22055	1.12701	1.17797	1.51287	0.268643	1.42594		10.8005	7.2667	11.0653	7.27621	10.2106	9.67388	9.18474	7.36041
1.18346	0.583928	1.1829	0.516081	1.18252	0.496381	1.18303	0.378371		1.18654	0.670108	1.18341	0.401571	0.237368	0.0250638				0.237314	0.0256648	1.18686	0.169802	1.18317	0.0865905				1.18322	1.04639	1.22382	1.12876	1.18142	1.50907	0.269313	1.42791		10.8039	7.26628	11.0687	7.27613	10.2139	9.67353	9.18803	7.36052
1.18686	0.582141	1.18614	0.516461	1.18587	0.497294	1.18625	0.378789		1.18979	0.673417	1.18681	0.403625	0.238038	0.0252919				0.238011	0.0260832	1.19027	0.170449	1.18646	0.0865145				1.18654	1.04677	1.22725	1.1299	1.18485	1.50755	0.269956	1.43111		10.8071	7.26579	11.0722	7.27594	10.2172	9.67361	9.19154	7.36102
1.19027	0.582559	1.18968	0.514864	1.18914	0.497522	1.18963	0.379283		1.19316	0.674786	1.19022	0.404918	0.238708	0.0258245				0.238654	0.0264635	1.1937	0.170639	1.18981	0.087123				1.18984	1.0476	1.23071	1.13142	1.18823	1.51128	0.270626	1.43339		10.8104	7.26568	11.0754	7.27575	10.2207	9.67342	9.19484	7.36121
1.19362	0.583054	1.19306	0.515396	1.19244	0.496343	1.19298	0.379588		1.19654	0.67684	1.19354	0.405602	0.239325	0.0258245				0.239351	0.0266917	1.19697	0.170943	1.19327	0.0877315				1.19314	1.04669	1.23411	1.13302	1.19158	1.51881	0.271323	1.43529		10.8138	7.26507	11.0787	7.27541	10.2241	9.67365	9.19808	7.36083
1.19702	0.583738	1.19635	0.516195	1.19582	0.497636	1.19641	0.382288		1.19994	0.677524	1.19675	0.406667	0.239994	0.0262809				0.240021	0.0264254	1.20024	0.170829	1.1967	0.0888343				1.19649	1.04829	1.23733	1.13431	1.19488	1.52276	0.271966	1.43727		10.8171	7.26476	11.082	7.27515	10.2275	9.67365	9.20138	7.36091
1.20013	0.583852	1.19959	0.516689	1.19919	0.498587	1.19984	0.381147		1.20335	0.678893	1.20013	0.408264	0.240691	0.026319				0.240691	0.0264254	1.20353	0.170981	1.20008	0.0898612				1.19976	1.05186	1.24081	1.13568	1.19817	1.52269	0.272636	1.43849		10.8204	7.26446	11.0853	7.27511	10.2308	9.67334	9.20465	7.36094
1.20353	0.584195	1.203	0.516956	1.20262	0.498777	1.20321	0.381641		1.20654	0.679882	1.20348	0.410166	0.241388	0.0257864				0.241334	0.0262733	1.20683	0.170829	1.20337	0.0903176				1.20313	1.05331	1.24411	1.13667	1.20144	1.52634	0.273333	1.43978		10.8239	7.26415	11.0887	7.27503	10.2341	9.67353	9.20808	7.36121
1.20688	0.584917	1.20635	0.517032	1.206	0.499385	1.20656	0.382364		1.21007	0.680871	1.20683	0.41298	0.242058	0.0255201				0.241977	0.0262353	1.21026	0.171514	1.20667	0.0911162				1.20659	1.05399	1.24738	1.13842	1.20479	1.53052	0.274003	1.4413		10.8273	7.26438	11.0921	7.27457	10.2374	9.67334	9.21154	7.36167
1.21023	0.585221	1.20973	0.516994	1.20938	0.50007	1.20983	0.383429		1.21334	0.682392	1.21026	0.415034	0.242702	0.0254822				0.24262	0.0260832	1.21372	0.171704	1.21002	0.0912303				1.21002	1.05445	1.25068	1.14025	1.20825	1.53995	0.274673	1.44274		10.8307	7.26431	11.0955	7.27423	10.2407	9.67346	9.21491	7.36159
1.21366	0.586096	1.21316	0.517032	1.2127	0.501097	1.21302	0.384265		1.21661	0.683913	1.21364	0.416783	0.243318	0.0252919				0.243344	0.0255507	1.21712	0.172427	1.21313	0.0921431				1.21337	1.05627	1.25408	1.1426	1.21171	1.54467	0.275316	1.44434		10.834	7.26396	11.0989	7.274	10.2441	9.67327	9.21834	7.36125
1.21707	0.586705	1.21648	0.517526	1.21597	0.504672	1.2164	0.384494		1.21999	0.686195	1.21702	0.418153	0.244015	0.0249879				0.244014	0.0260071	1.22045	0.173263	1.21661	0.0924473				1.21669	1.05525	1.25751	1.14473	1.21509	1.54391	0.276013	1.44632		10.8372	7.2632	11.1022	7.27343	10.2474	9.67369	9.22161	7.36129
1.22042	0.587731	1.21983	0.518249	1.21924	0.505737	1.21978	0.38495		1.22337	0.688173	1.22031	0.418989	0.244684	0.0245695				0.244684	0.0260451	1.22374	0.173453	1.22012	0.0928276				1.21996	1.05863	1.26091	1.14603	1.21841	1.54794	0.276683	1.44875		10.8405	7.26286	11.1055	7.27317	10.2509	9.67399	9.22488	7.36151
1.2238	0.588264	1.22315	0.518667	1.22262	0.507258	1.22318	0.385749		1.22677	0.689998	1.22358	0.419978	0.245355	0.0238848				0.245381	0.0260832	1.22685	0.173796	1.22353	0.093322				1.22326	1.05947	1.26432	1.1477	1.22165	1.55144	0.277326	1.45066		10.8438	7.26233	11.1087	7.2729	10.2543	9.67452	9.22821	7.36189
1.22706	0.58872	1.22642	0.521177	1.22599	0.509235	1.22661	0.386357		1.23015	0.690835	1.22696	0.418419	0.245997	0.0239608				0.246051	0.0264254	1.23036	0.174176	1.22693	0.0937404				1.22656	1.05806	1.26759	1.14899	1.22497	1.55448	0.27797	1.4524		10.8472	7.25967	11.1121	7.27244	10.2576	9.67517	9.23153	7.36208
1.23033	0.588987	1.2298	0.522394	1.22945	0.510072	1.22996	0.387004		1.23347	0.691367	1.23028	0.419255	0.246668	0.024189				0.246694	0.0268818	1.23371	0.175203	1.23023	0.094539				1.22996	1.06137	1.27086	1.15188	1.2283	1.55714	0.278613	1.454		10.8507	7.25875	11.1155	7.27203	10.2607	9.67551	9.23491	7.36235
1.23374	0.589291	1.23318	0.523003	1.23283	0.510605	1.23331	0.38784		1.2369	0.692356	1.23366	0.419636	0.247364	0.0243793				0.247391	0.0269959	1.23711	0.175545	1.23355	0.0976956				1.23342	1.06274	1.27415	1.15401	1.23162	1.56003	0.27931	1.45507		10.8541	7.26012	11.119	7.27187	10.2642	9.67601	9.23836	7.36262
1.23709	0.590127	1.23655	0.521177	1.23615	0.508931	1.23658	0.387688		1.24022	0.694182	1.23706	0.420701	0.248008	0.0247977				0.248088	0.0269959	1.24052	0.176001	1.23682	0.0981519				1.23679	1.06403	1.27745	1.15592	1.23508	1.56224	0.280006	1.45644		10.8575	7.25963	11.1223	7.27203	10.2676	9.67604	9.24182	7.36326
1.24052	0.59066	1.23996	0.521786	1.2395	0.509654	1.23988	0.38784		1.24347	0.695931	1.24041	0.421575	0.248651	0.0251019				0.248758	0.0272241	1.24387	0.175887	1.24009	0.0966687				1.2402	1.06464	1.28088	1.15804	1.23854	1.56467	0.280676	1.45819		10.8608	7.25925	11.1257	7.27195	10.2709	9.67616	9.2452	7.36372
1.2439	0.591154	1.24331	0.521938	1.24277	0.510186	1.24328	0.388715		1.24687	0.697604	1.24382	0.425074	0.249348	0.0250258				0.249401	0.0269959	1.24725	0.176078	1.24341	0.0974674				1.24347	1.06548	1.28436	1.15812	1.24189	1.56787	0.281346	1.45963		10.864	7.25891	11.129	7.2721	10.2744	9.67589	9.24847	7.36437
1.24722	0.591306	1.24671	0.522204	1.24607	0.510757	1.24666	0.389742		1.25022	0.698593	1.24716	0.427964	0.250017	0.0253301				0.250098	0.0268058	1.25054	0.176914	1.24687	0.0979998				1.24676	1.06456	1.28779	1.15903	1.24518	1.57076	0.282016	1.4613		10.8673	7.25872	11.1323	7.27206	10.2777	9.67357	9.25176	7.36471
1.2506	0.591991	1.25003	0.522546	1.24944	0.511251	1.2499	0.390236		1.2536	0.698898	1.25041	0.429334	0.250688	0.0257864				0.250768	0.0268058	1.25384	0.177333	1.25025	0.098266				1.25006	1.06563	1.29112	1.16086	1.24848	1.57441	0.282686	1.46336		10.8706	7.25853	11.1357	7.27218	10.2811	9.67289	9.25509	7.36478
1.25389	0.592485	1.2533	0.522927	1.25285	0.511479	1.25344	0.393393		1.25703	0.700495	1.25379	0.430171	0.251385	0.0258245				0.251438	0.0263874	1.25716	0.178017	1.25365	0.0987604				1.25336	1.06658	1.29441	1.16306	1.25172	1.57684	0.283356	1.46526		10.874	7.25784	11.139	7.27206	10.2845	9.67426	9.25836	7.36494
1.25719	0.592904	1.25668	0.523231	1.2563	0.511745	1.25676	0.394306		1.26038	0.702092	1.25711	0.431311	0.252054	0.0262046				0.252108	0.0259691	1.26051	0.178435	1.25703	0.0993309				1.25676	1.06726	1.29768	1.16497	1.25504	1.57859	0.284026	1.46716		10.8775	7.25738	11.1423	7.27218	10.2878	9.67338	9.26176	7.36505
1.26059	0.59336	1.26003	0.525589	1.25965	0.512582	1.26016	0.394838		1.26375	0.703918	1.2604	0.4323	0.252698	0.026509				0.252804	0.0261212	1.26391	0.17912	1.2603	0.100168				1.26024	1.06791	1.30095	1.16634	1.25837	1.58034	0.284696	1.46929		10.8809	7.25442	11.1457	7.27241	10.2911	9.67289	9.26522	7.36505
1.26394	0.593969	1.26341	0.524296	1.26298	0.513495	1.26346	0.393887		1.26705	0.705363	1.26381	0.433669	0.253367	0.0260906				0.253501	0.0260832	1.26735	0.17912	1.26365	0.103476				1.26367	1.06882	1.30425	1.16702	1.26182	1.58125	0.285393	1.47112		10.8843	7.25282	11.1492	7.27241	10.2944	9.67277	9.26862	7.36516
1.26735	0.594501	1.26681	0.525323	1.26633	0.51475	1.26676	0.39499		1.27032	0.706656	1.26718	0.43519	0.254038	0.0258625				0.254144	0.0263113	1.2707	0.179729	1.26689	0.104617				1.26702	1.0697	1.30771	1.16755	1.26528	1.58323	0.286063	1.47188		10.8875	7.25214	11.1526	7.27248	10.2977	9.67247	9.27197	7.36524
1.27072	0.594843	1.27016	0.526654	1.2696	0.518439	1.27016	0.395675		1.27367	0.708329	1.27062	0.436103	0.254734	0.0260906				0.254788	0.0263874	1.27405	0.180223	1.27021	0.104389				1.27029	1.07008	1.31116	1.16615	1.26866	1.58536	0.286706	1.47363		10.8908	7.25153	11.1559	7.27222	10.301	9.67216	9.27527	7.36501
1.27405	0.595604	1.27354	0.527186	1.27289	0.520188	1.27351	0.396207		1.27699	0.709927	1.27396	0.43732	0.255431	0.0262427				0.255431	0.0265015	1.27734	0.180337	1.2737	0.102982				1.27359	1.07095	1.31451	1.1663	1.27204	1.58719	0.287376	1.47553		10.8941	7.25039	11.1592	7.27203	10.3046	9.67216	9.27854	7.36509
1.27748	0.595984	1.27686	0.527909	1.2763	0.521405	1.27689	0.397044		1.28034	0.711296	1.27724	0.438537	0.256074	0.0263569				0.256101	0.0267677	1.28066	0.180984	1.27713	0.103438				1.27691	1.07217	1.31792	1.16634	1.2753	1.58939	0.288046	1.47766		10.8975	7.251	11.1625	7.27165	10.308	9.67247	9.28181	7.36509
1.28077	0.596783	1.2801	0.528821	1.27965	0.521786	1.28024	0.397614		1.28377	0.712284	1.28058	0.43945	0.256771	0.026547				0.256771	0.0271861	1.28396	0.18106	1.28053	0.104161				1.28024	1.07582	1.32116	1.16588	1.27863	1.59137	0.288743	1.48055		10.9009	7.24788	11.1658	7.27127	10.3113	9.67285	9.28516	7.36528
1.28404	0.597391	1.28345	0.529202	1.28305	0.52247	1.28359	0.397957		1.28712	0.713501	1.28391	0.440591	0.257442	0.0263188				0.257441	0.0273762	1.28723	0.181098	1.28383	0.104389				1.28367	1.07772	1.32446	1.16649	1.28195	1.59358	0.289413	1.48268		10.9044	7.24719	11.1692	7.27123	10.3146	9.67319	9.28859	7.36497
1.28739	0.598114	1.28678	0.52981	1.2864	0.521063	1.28699	0.398261		1.29037	0.714718	1.28726	0.439298	0.258111	0.0260906				0.258111	0.0274143	1.29066	0.181174	1.28715	0.104579				1.2871	1.07742	1.32778	1.16721	1.28527	1.59624	0.290083	1.48435		10.9078	7.24871	11.1726	7.27115	10.3179	9.67327	9.29204	7.3649
1.29074	0.59876	1.29013	0.530419	1.28978	0.5219	1.29031	0.398603		1.29382	0.717	1.29072	0.443101	0.258781	0.0264328				0.258781	0.0279467	1.29412	0.18182	1.29045	0.10496				1.29045	1.07571	1.3311	1.17021	1.2887	1.59829	0.290753	1.48625		10.9111	7.24803	11.176	7.27096	10.3212	9.67289	9.29545	7.36471
1.29417	0.599065	1.29353	0.530951	1.29313	0.52209	1.29361	0.398869		1.29707	0.718902	1.29409	0.445154	0.259478	0.0266609				0.259424	0.0276805	1.29752	0.182201	1.29369	0.10534				1.2938	1.07677	1.33453	1.17349	1.29214	1.60027	0.291423	1.48808		10.9144	7.24715	11.1794	7.27104	10.3245	9.67296	9.29885	7.36486
1.29755	0.599711	1.29693	0.531369	1.2964	0.522546	1.29696	0.399402		1.30044	0.720347	1.2975	0.447132	0.260121	0.0267372				0.260094	0.0276805	1.3009	0.182581	1.29707	0.106101				1.29704	1.07818	1.33796	1.17531	1.29551	1.60255	0.292066	1.48968		10.9177	7.24632	11.1827	7.27111	10.328	9.67304	9.30215	7.36501
1.30093	0.60032	1.30034	0.532168	1.29969	0.523079	1.30028	0.399782		1.30382	0.721792	1.30079	0.448958	0.260818	0.0269275				0.260764	0.0280988	1.30422	0.183341	1.30058	0.106519				1.30036	1.07928	1.34137	1.17797	1.29884	1.60407	0.292736	1.49135		10.921	7.24548	11.186	7.27081	10.3315	9.67304	9.30542	7.36494
1.3043	0.60089	1.30366	0.532739	1.30304	0.523763	1.30366	0.400124		1.30725	0.722325	1.30401	0.449414	0.261488	0.0269275				0.261461	0.0278326	1.30752	0.186612	1.30395	0.107241				1.30371	1.08168	1.34474	1.18086	1.3021	1.60628	0.293433	1.49264		10.9243	7.24248	11.1893	7.27066	10.3348	9.67277	9.30874	7.36494
1.30757	0.601461	1.3069	0.533043	1.30639	0.524258	1.30704	0.400961		1.31071	0.723237	1.30736	0.450022	0.262157	0.0268133				0.262184	0.0274143	1.31079	0.187449	1.30736	0.107698				1.30704	1.08198	1.34801	1.18353	1.30543	1.60818	0.294103	1.49348		10.9278	7.2405	11.1926	7.27058	10.3381	9.67239	9.31201	7.3649
1.31084	0.602183	1.31023	0.533461	1.30988	0.524448	1.31039	0.401836		1.31408	0.722286	1.31071	0.451392	0.262828	0.0268891				0.262854	0.0278326	1.31408	0.187905	1.31071	0.108116				1.31044	1.08058	1.35134	1.18588	1.30875	1.61001	0.294773	1.49553		10.9312	7.23943	11.196	7.2702	10.3414	9.67235	9.31541	7.36528
1.31422	0.602868	1.31358	0.533803	1.31325	0.52517	1.31382	0.402558		1.31741	0.723656	1.3139	0.450479	0.263498	0.0271173				0.263471	0.0280608	1.31751	0.186384	1.31398	0.108534				1.31387	1.08191	1.35466	1.18756	1.31205	1.61191	0.295443	1.49797		10.9346	7.23905	11.1994	7.2675	10.3447	9.67243	9.31882	7.36562
1.31754	0.6034	1.31701	0.534032	1.31658	0.525551	1.31695	0.403167		1.32065	0.726736	1.31746	0.451277	0.264168	0.0273838				0.264141	0.0278326	1.32095	0.187297	1.31727	0.108839				1.31725	1.08263	1.35796	1.189	1.3155	1.61381	0.296113	1.49994		10.9379	7.23844	11.2028	7.26921	10.348	9.67281	9.32225	7.36589
1.32095	0.604085	1.32041	0.53407	1.31993	0.526844	1.32041	0.403699		1.32387	0.728029	1.32084	0.451886	0.264838	0.0273457				0.264811	0.0281749	1.32435	0.187829	1.32054	0.109485				1.32062	1.08331	1.36139	1.19037	1.31894	1.61655	0.296783	1.50207		10.9412	7.23978	11.2062	7.26872	10.3514	9.67277	9.32562	7.36562
1.32435	0.604579	1.32381	0.534222	1.32322	0.527757	1.32376	0.404232		1.3273	0.72879	1.32424	0.452685	0.265508	0.0270414				0.265481	0.0279467	1.32775	0.188362	1.32392	0.10998				1.32392	1.08377	1.36484	1.19258	1.32231	1.61837	0.297453	1.50367		10.9444	7.23902	11.2095	7.26834	10.3548	9.67277	9.32892	7.36535
1.3277	0.605112	1.32719	0.534602	1.32636	0.530152	1.32711	0.404992		1.3307	0.729931	1.32757	0.453674	0.266151	0.0271556				0.266178	0.0277946	1.331	0.188818	1.32735	0.11055				1.32724	1.08423	1.36822	1.19486	1.32566	1.6205	0.29815	1.50443		10.9479	7.23844	11.2128	7.26838	10.3583	9.67251	9.33222	7.36535
1.3311	0.605872	1.33046	0.534564	1.3299	0.530457	1.33051	0.405449		1.3341	0.732137	1.33081	0.454586	0.266821	0.0272317				0.266821	0.0279467	1.33426	0.188894	1.33075	0.111159				1.33057	1.08533	1.37157	1.19676	1.32899	1.62286	0.298847	1.50595		10.9511	7.23787	11.2161	7.2686	10.3616	9.67243	9.33551	7.36505
1.33437	0.606253	1.33365	0.53483	1.33327	0.528974	1.33389	0.405563		1.33753	0.734114	1.33416	0.458237	0.267491	0.0270035				0.267464	0.0280228	1.33756	0.189084	1.33416	0.111463				1.33381	1.08658	1.37487	1.19866	1.33225	1.62446	0.299517	1.5077		10.9545	7.23776	11.2194	7.26872	10.3649	9.67228	9.33881	7.36471
1.33761	0.606747	1.33705	0.535401	1.3367	0.529962	1.33727	0.406209		1.3408	0.736852	1.33751	0.459835	0.268161	0.0271556				0.268134	0.0278706	1.34083	0.189274	1.33751	0.112338				1.33724	1.08989	1.37816	1.20003	1.33555	1.62567	0.30016	1.50884		10.958	7.23738	11.2228	7.2691	10.3682	9.67194	9.34221	7.36448
1.34096	0.607317	1.3404	0.536047	1.34005	0.530989	1.34067	0.40678		1.34413	0.738146	1.34089	0.460899	0.268831	0.0274599				0.268777	0.0278326	1.34429	0.189617	1.3408	0.112984				1.3407	1.09073	1.38149	1.20148	1.33885	1.6259	0.30083	1.51097		10.9614	7.23696	11.2263	7.26921	10.3715	9.67167	9.34562	7.36402
1.34434	0.607926	1.34381	0.536846	1.34343	0.531902	1.34394	0.40754		1.34745	0.73845	1.34434	0.461888	0.269501	0.0271556				0.269447	0.0278326	1.34777	0.189617	1.34415	0.113859				1.3441	1.09134	1.38481	1.20338	1.34228	1.62465	0.301473	1.5131		10.9648	7.23662	11.2297	7.26883	10.3748	9.6711	9.34899	7.36364
1.34777	0.608268	1.34726	0.537264	1.34678	0.53213	1.34718	0.408453		1.35075	0.73921	1.34769	0.462801	0.270171	0.0274599				0.270171	0.0273762	1.35118	0.190225	1.3474	0.114087				1.34748	1.09008	1.38821	1.20551	1.34571	1.62605	0.30217	1.51538		10.9681	7.23616	11.2331	7.26879	10.3782	9.67049	9.35242	7.3633
1.35118	0.608382	1.35064	0.537378	1.35008	0.534792	1.35053	0.40891		1.35412	0.738336	1.35104	0.464246	0.270814	0.0278401				0.270841	0.0274903	1.35453	0.190834	1.35075	0.114657				1.35077	1.091	1.39164	1.20733	1.34911	1.63016	0.30284	1.51706		10.9714	7.23605	11.2363	7.26868	10.3816	9.67015	9.35572	7.36307
1.35458	0.608877	1.35383	0.537683	1.35337	0.533347	1.35386	0.409404		1.35753	0.739857	1.35434	0.465539	0.271484	0.027612				0.271511	0.0277565	1.35782	0.191176	1.35423	0.115418				1.35407	1.09179	1.39502	1.2084	1.35249	1.63328	0.30351	1.51843		10.9747	7.23574	11.2396	7.26864	10.3851	9.67015	9.35904	7.36311
1.35796	0.609143	1.35726	0.538291	1.35675	0.53464	1.35729	0.410089		1.36093	0.743089	1.35758	0.467137	0.272182	0.0277259				0.272208	0.0278706	1.36106	0.193458	1.35761	0.116027				1.35739	1.09275	1.39842	1.20977	1.35573	1.63526	0.30418	1.5198		10.978	7.23529	11.2429	7.26834	10.3884	9.67019	9.36237	7.3633
1.36123	0.609637	1.36053	0.538557	1.36007	0.535477	1.36072	0.410887		1.36431	0.744611	1.36093	0.468125	0.272824	0.0278783				0.272878	0.0278706	1.36436	0.192089	1.36098	0.116939				1.36069	1.09362	1.40169	1.21136	1.35903	1.63655	0.304796	1.52116		10.9814	7.23487	11.2462	7.26822	10.3917	9.6703	9.36566	7.36361
1.36444	0.609637	1.36388	0.538824	1.36353	0.535933	1.36409	0.411306		1.3676	0.746208	1.36434	0.468658	0.273521	0.0276501				0.273548	0.0274903	1.36768	0.192887	1.36431	0.117167				1.36407	1.09742	1.40502	1.21304	1.36232	1.63724	0.305466	1.52375		10.9848	7.234	11.2496	7.26788	10.395	9.67064	9.36907	7.36353
1.36782	0.609942	1.36726	0.539356	1.36691	0.536466	1.36747	0.412104		1.37098	0.747577	1.36774	0.467403	0.274164	0.0273838				0.274244	0.0273002	1.37117	0.193154	1.3676	0.117586				1.36752	1.09864	1.40818	1.21585	1.36562	1.63876	0.306163	1.52626		10.9882	7.23084	11.2531	7.26811	10.3983	9.67053	9.3725	7.36376
1.37117	0.610132	1.37066	0.539508	1.37026	0.536998	1.37074	0.412523		1.37412	0.749783	1.3712	0.468734	0.274835	0.027688				0.274941	0.0271861	1.3746	0.193686	1.37093	0.1177				1.37093	1.0994	1.41161	1.21829	1.36908	1.64104	0.30678	1.52801		10.9916	7.22993	11.2564	7.26849	10.4017	9.6706	9.37587	7.36361
1.3746	0.610474	1.37409	0.540383	1.37361	0.537569	1.37401	0.412446		1.37755	0.751761	1.37452	0.469609	0.275504	0.0275738				0.275611	0.0276044	1.37798	0.194104	1.3742	0.118346				1.3743	1.10062	1.41499	1.22026	1.37256	1.64362	0.30753	1.52976		10.9949	7.22871	11.2599	7.2686	10.405	9.67099	9.37922	7.36353
1.378	0.611577	1.37741	0.54392	1.37688	0.538101	1.37733	0.413017		1.38092	0.75313	1.3779	0.470445	0.276175	0.0275359				0.276254	0.0280988	1.38135	0.194523	1.37755	0.118879				1.37757	1.10168	1.41842	1.22308	1.37594	1.64613	0.3082	1.53151		10.9982	7.23019	11.2631	7.26883	10.4085	9.67144	9.38252	7.36357
1.38138	0.612185	1.38076	0.545213	1.38017	0.538976	1.38068	0.413663		1.38427	0.753662	1.38117	0.474211	0.276817	0.0277641				0.276924	0.0280988	1.3846	0.194979	1.381	0.119107				1.38087	1.10267	1.42182	1.22513	1.37929	1.64804	0.308843	1.53318		11.0015	7.22924	11.2664	7.26895	10.4119	9.67129	9.38582	7.36326
1.3847	0.612794	1.38406	0.546354	1.38352	0.539242	1.38414	0.414006		1.38768	0.754194	1.38441	0.475503	0.277541	0.027688				0.277568	0.028289	1.38789	0.195587	1.38438	0.11964				1.38419	1.10351	1.4252	1.2268	1.38253	1.64963	0.309513	1.53493		11.0048	7.2281	11.2697	7.2691	10.4152	9.67137	9.38914	7.36303
1.38797	0.615874	1.3873	0.546582	1.3869	0.539622	1.38754	0.414348		1.39105	0.753358	1.38781	0.477481	0.278184	0.0278401				0.278238	0.0286693	1.39121	0.196272	1.38778	0.11983				1.38749	1.10252	1.42849	1.22817	1.38585	1.65123	0.310183	1.53615		11.0082	7.22453	11.2731	7.26925	10.4186	9.67144	9.39241	7.36231
1.39127	0.614581	1.39068	0.544985	1.39033	0.540421	1.39089	0.414804		1.39443	0.754575	1.39119	0.47923	0.278854	0.0279162				0.278908	0.0288975	1.39454	0.196652	1.39111	0.120514				1.39089	1.10328	1.43179	1.22931	1.38918	1.65359	0.310853	1.53699		11.0117	7.2224	11.2764	7.26891	10.4218	9.67118	9.39581	7.36208
1.39465	0.614848	1.39403	0.545783	1.39368	0.541067	1.3943	0.414804		1.39781	0.755564	1.39457	0.480143	0.279552	0.0275357				0.279604	0.0293539	1.39794	0.197679	1.3944	0.121123				1.39435	1.10408	1.43511	1.23106	1.39253	1.65541	0.31155	1.53797		11.0151	7.22042	11.2799	7.2686	10.4251	9.67118	9.39927	7.36189
1.398	0.615342	1.39741	0.54643	1.397	0.54198	1.39757	0.414918		1.40108	0.75853	1.39797	0.481208	0.280221	0.0274599				0.280274	0.0293919	1.40137	0.198478	1.39778	0.121883				1.39775	1.10476	1.43841	1.23228	1.39601	1.65739	0.312193	1.53972		11.0184	7.21951	11.2833	7.26883	10.4284	9.67095	9.40267	7.3617
1.40145	0.616217	1.40081	0.546354	1.40038	0.542817	1.40081	0.415451		1.40435	0.760051	1.40135	0.482349	0.280891	0.0274217				0.280944	0.0292017	1.40478	0.198934	1.40105	0.122264				1.40108	1.10518	1.44181	1.23426	1.39944	1.6596	0.312836	1.54109		11.0217	7.21913	11.2866	7.2686	10.4317	9.67072	9.40605	7.36174
1.40483	0.616293	1.40421	0.546354	1.40368	0.543349	1.40419	0.415717		1.40772	0.761877	1.40456	0.484174	0.281561	0.0274217				0.281614	0.0292778	1.40818	0.199505	1.40443	0.122644				1.40437	1.1056	1.44527	1.23601	1.40279	1.66043	0.313506	1.54284		11.025	7.22057	11.2899	7.26841	10.4352	9.66984	9.40935	7.36224
1.40815	0.616255	1.40759	0.546202	1.407	0.543768	1.40754	0.415565		1.4111	0.764539	1.40799	0.486	0.282258	0.0274599				0.282258	0.0293539	1.41142	0.200227	1.40788	0.123329				1.40764	1.10647	1.44862	1.23791	1.40614	1.66173	0.31415	1.54497		11.0283	7.21943	11.2932	7.26838	10.4387	9.66612	9.41262	7.36246
1.41134	0.616673	1.41086	0.546392	1.41022	0.544642	1.41094	0.415869		1.4145	0.767201	1.41123	0.487293	0.282955	0.0275738				0.282954	0.0290496	1.41477	0.20076	1.41129	0.123785				1.41097	1.10743	1.45202	1.2405	1.40939	1.66332	0.31482	1.54649		11.0316	7.21852	11.2965	7.26819	10.442	9.66597	9.41594	7.36246
1.4148	0.61732	1.41416	0.546506	1.4137	0.545631	1.41434	0.416212		1.41793	0.768875	1.41461	0.487673	0.283598	0.027688				0.283598	0.0294679	1.41807	0.201254	1.41461	0.124317				1.41429	1.10788	1.45532	1.24202	1.41255	1.66523	0.315516	1.54893		11.035	7.21817	11.2998	7.26792	10.4454	9.66772	9.41921	7.36273
1.41807	0.617548	1.41751	0.547	1.41713	0.546354	1.41756	0.41663		1.42126	0.770244	1.41796	0.485696	0.284241	0.0280683				0.284294	0.0298482	1.42137	0.202205	1.41791	0.124431				1.41769	1.11058	1.45862	1.24377	1.416	1.6672	0.316186	1.55113		11.0385	7.21776	11.3032	7.26788	10.4486	9.66737	9.42261	7.36281
1.42147	0.620514	1.42086	0.546924	1.42053	0.547	1.42107	0.419558		1.42463	0.771004	1.42136	0.486837	0.284911	0.0286007				0.284938	0.0296961	1.42482	0.202775	1.4212	0.124774				1.42112	1.10902	1.46194	1.24536	1.41935	1.66873	0.316856	1.5525		11.0418	7.21715	11.3067	7.2678	10.4519	9.66684	9.42607	7.36243
1.4248	0.621199	1.42426	0.547228	1.42391	0.547419	1.42434	0.420775		1.42793	0.771537	1.42482	0.488015	0.285581	0.0282965				0.285581	0.0296961	1.42825	0.203156	1.42453	0.125116				1.4245	1.11001	1.46526	1.24719	1.42276	1.66971	0.317553	1.55402		11.0452	7.21658	11.3101	7.26701	10.4552	9.66673	9.42947	7.3622
1.42817	0.619639	1.42774	0.547989	1.42726	0.548217	1.42764	0.420927		1.43117	0.770776	1.42815	0.489118	0.286304	0.0283725				0.286251	0.0300764	1.43163	0.203612	1.42782	0.125382				1.4279	1.11134	1.46867	1.24863	1.42619	1.67025	0.318223	1.5557		11.0485	7.21582	11.3134	7.26659	10.4586	9.6668	9.43288	7.36205
1.43155	0.620362	1.43109	0.548369	1.43053	0.548864	1.43099	0.419748		1.43458	0.772145	1.43152	0.492389	0.286975	0.0288668				0.286921	0.0301145	1.43501	0.203878	1.43117	0.1258				1.43123	1.11233	1.47207	1.25038	1.42957	1.672	0.318893	1.55676		11.0518	7.21521	11.3167	7.26602	10.462	9.66711	9.43615	7.36132
1.43495	0.620894	1.43447	0.548864	1.43383	0.549434	1.43431	0.421041		1.43793	0.772982	1.43482	0.493682	0.287671	0.0288668				0.287591	0.0299243	1.4383	0.204563	1.43466	0.126599				1.43452	1.11537	1.47545	1.25221	1.43294	1.67466	0.31959	1.55813		11.0551	7.21475	11.3201	7.2653	10.4655	9.66772	9.43944	7.36087
1.43833	0.621085	1.43758	0.54932	1.43718	0.549967	1.43771	0.42184		1.44136	0.776633	1.43809	0.495431	0.288342	0.0289049				0.288288	0.0301145	1.4416	0.205323	1.43806	0.127588				1.43785	1.11522	1.47882	1.25365	1.43624	1.67717	0.320287	1.55973		11.0584	7.21468	11.3234	7.26499	10.4689	9.66783	9.44277	7.36033
1.44163	0.621085	1.44096	0.549853	1.4405	0.550651	1.44112	0.422487		1.44476	0.777546	1.44144	0.49642	0.288958	0.0292094				0.288958	0.0297722	1.44487	0.205628	1.44146	0.131391				1.44117	1.11298	1.48212	1.25586	1.43956	1.67945	0.320984	1.56057		11.0618	7.21403	11.3267	7.26472	10.4722	9.66787	9.44604	7.35984
1.4449	0.621275	1.44431	0.550309	1.44396	0.551564	1.44447	0.423361		1.44811	0.778839	1.44481	0.497637	0.289601	0.0293994				0.289601	0.0293919	1.44819	0.206084	1.44476	0.132456				1.44452	1.11298	1.48542	1.25769	1.44283	1.68188	0.321654	1.56193		11.0652	7.21384	11.3301	7.2648	10.4754	9.66752	9.44944	7.35923
1.44827	0.621465	1.44766	0.550917	1.44736	0.551982	1.44792	0.423704		1.45146	0.781349	1.44822	0.498474	0.290271	0.0297036				0.290271	0.0288594	1.45162	0.20635	1.44803	0.132608				1.44792	1.11104	1.48874	1.26004	1.44613	1.68287	0.322297	1.5633		11.0686	7.21369	11.3335	7.26434	10.4787	9.66756	9.45292	7.359
1.45162	0.621959	1.45106	0.551564	1.45071	0.552781	1.45122	0.424464		1.45473	0.783326	1.4516	0.497257	0.290941	0.0304642				0.290941	0.0288594	1.45505	0.207187	1.45135	0.130668				1.45133	1.11343	1.49201	1.26187	1.44959	1.68363	0.32294	1.56467		11.072	7.21308	11.3367	7.26415	10.4821	9.66749	9.45633	7.35885
1.45505	0.622568	1.45449	0.552058	1.45406	0.553618	1.45446	0.425339		1.45776	0.785836	1.45497	0.49836	0.291611	0.0303502				0.291584	0.028327	1.45846	0.207833	1.45465	0.131505				1.4547	1.11336	1.49544	1.26354	1.45302	1.685	0.323583	1.56695		11.0751	7.21293	11.3403	7.26393	10.4854	9.66688	9.45968	7.35843
1.45848	0.625306	1.45787	0.552629	1.4573	0.55434	1.45779	0.425681		1.46132	0.787205	1.45832	0.499577	0.292308	0.030122				0.292308	0.0278706	1.46183	0.208442	1.45803	0.132456				1.45803	1.11378	1.49887	1.26544	1.45639	1.68379	0.324307	1.56924		11.0786	7.21296	11.3436	7.26393	10.4889	9.66616	9.46297	7.35805
1.46183	0.625991	1.46124	0.552819	1.46063	0.555139	1.46116	0.426176		1.4647	0.787434	1.46162	0.502657	0.292951	0.030122				0.292978	0.0279087	1.4651	0.208366	1.46146	0.132798				1.46135	1.11781	1.50225	1.26651	1.45974	1.68797	0.324977	1.57083		11.0819	7.21281	11.3469	7.26374	10.4923	9.66551	9.46627	7.35744
1.46518	0.624355	1.46454	0.553009	1.46398	0.555976	1.46459	0.427012		1.46813	0.788423	1.46489	0.50319	0.293594	0.0300078				0.293648	0.0280608	1.4684	0.208632	1.46486	0.132532				1.46467	1.11941	1.5056	1.26841	1.46304	1.69116	0.325647	1.57251		11.0852	7.21224	11.3502	7.26294	10.4957	9.66528	9.46957	7.35737
1.46843	0.624698	1.46773	0.553313	1.46735	0.556508	1.468	0.427507		1.47156	0.787586	1.46829	0.502087	0.294318	0.0297415				0.294318	0.0279087	1.4717	0.209012	1.46821	0.13276				1.46794	1.12077	1.50892	1.26993	1.46634	1.69299	0.326317	1.57365		11.0886	7.21209	11.3535	7.26244	10.4989	9.66479	9.47286	7.35744
1.4717	0.625116	1.47111	0.553313	1.47078	0.556812	1.47137	0.427621		1.47488	0.789107	1.47167	0.50319	0.294988	0.0297797				0.294961	0.0280608	1.47502	0.208898	1.47153	0.132912				1.47135	1.12138	1.51224	1.271	1.46963	1.69519	0.326987	1.57456		11.0921	7.21133	11.3569	7.26206	10.5022	9.66456	9.47629	7.35714
1.47507	0.625686	1.47448	0.553465	1.47416	0.557763	1.47475	0.428191		1.47823	0.792606	1.47502	0.506689	0.295658	0.0300839				0.295631	0.0285932	1.47842	0.209203	1.47483	0.133597				1.47478	1.12184	1.51554	1.27297	1.47295	1.69634	0.32763	1.57631		11.0955	7.21091	11.3603	7.26221	10.5056	9.66384	9.47972	7.3571
1.47845	0.625877	1.47786	0.553732	1.47751	0.558448	1.47802	0.428457		1.4815	0.793367	1.47845	0.509123	0.296354	0.0304263				0.296328	0.0288214	1.48185	0.209317	1.47818	0.134205				1.47815	1.12085	1.51884	1.27488	1.47639	1.69732	0.3283	1.5789		11.0988	7.2108	11.3637	7.26202	10.5089	9.66357	9.4831	7.35695
1.48188	0.6258	1.48132	0.553998	1.48086	0.558904	1.48126	0.429066		1.48475	0.794279	1.48158	0.511328	0.296998	0.0306926				0.296998	0.0293158	1.48523	0.209887	1.48142	0.134814				1.48153	1.1223	1.52224	1.2767	1.47984	1.69885	0.32897	1.5862		11.1022	7.21007	11.367	7.26157	10.5123	9.66368	9.4865	7.35699
1.48528	0.625991	1.48467	0.554226	1.48413	0.559398	1.48461	0.429751		1.4881	0.79291	1.48515	0.512698	0.297641	0.0304642				0.297694	0.0296201	1.48861	0.210724	1.4848	0.135042				1.48485	1.12572	1.5257	1.27929	1.48325	1.70105	0.32964	1.5843		11.1054	7.20943	11.3704	7.26123	10.5158	9.66361	9.48977	7.35691
1.48866	0.626257	1.48799	0.554797	1.48745	0.559969	1.48794	0.429865		1.49147	0.794431	1.48847	0.51361	0.298338	0.0306926				0.298364	0.0298483	1.49193	0.213462	1.48828	0.135536				1.48818	1.12724	1.52907	1.28066	1.48662	1.7028	0.330337	1.58627		11.1087	7.20844	11.3737	7.26085	10.5191	9.66364	9.49307	7.3568
1.49201	0.626675	1.49126	0.555443	1.49083	0.560615	1.49134	0.429598		1.4949	0.798234	1.49177	0.515208	0.299008	0.0311868				0.299034	0.0298102	1.4952	0.214375	1.49166	0.136563				1.49147	1.12853	1.53245	1.28218	1.48989	1.70425	0.33098	1.58734		11.112	7.20787	11.377	7.26077	10.5225	9.66323	9.49639	7.35653
1.49509	0.627512	1.49453	0.556204	1.49399	0.56111	1.4948	0.429903		1.49831	0.800136	1.49512	0.51574	0.299705	0.031415				0.299678	0.0300004	1.4985	0.214907	1.49501	0.137058				1.49477	1.12868	1.53572	1.28446	1.49319	1.70622	0.33165	1.58818		11.1154	7.20684	11.3803	7.2602	10.5258	9.6625	9.49972	7.35668
1.49847	0.628234	1.49793	0.557002	1.49758	0.561718	1.4982	0.430853		1.50166	0.802342	1.4985	0.517033	0.300348	0.0313771				0.300348	0.0301905	1.50179	0.2135	1.49831	0.138161				1.49817	1.12975	1.53902	1.28598	1.49632	1.70668	0.332293	1.58947		11.1189	7.20399	11.3837	7.25974	10.5291	9.66186	9.50309	7.35706
1.50185	0.628501	1.50134	0.557725	1.50096	0.562251	1.50155	0.431424		1.50506	0.803939	1.50187	0.518022	0.301018	0.0309207				0.301018	0.0304948	1.50522	0.213956	1.50163	0.138693				1.50158	1.12903	1.54234	1.28735	1.49978	1.70805	0.332963	1.59069		11.1223	7.20224	11.3871	7.25921	10.5324	9.66167	9.50652	7.35714
1.50522	0.629337	1.50474	0.5586	1.50431	0.563011	1.50482	0.431728		1.50836	0.805765	1.50528	0.516805	0.301688	0.0306926				0.301741	0.030799	1.50863	0.214451	1.50501	0.139416				1.50495	1.13036	1.54564	1.28956	1.50321	1.70911	0.33366	1.59205		11.1256	7.20057	11.3905	7.25917	10.5357	9.65904	9.50995	7.35722
1.50868	0.629946	1.50814	0.55936	1.50766	0.563544	1.50806	0.43169		1.51163	0.806754	1.5086	0.517528	0.302331	0.0306926				0.302411	0.030875	1.51203	0.214565	1.5083	0.139948				1.5083	1.1331	1.54907	1.291	1.50667	1.71048	0.33433	1.59312		11.1289	7.20026	11.3939	7.25951	10.5391	9.65973	9.51333	7.35714
1.51208	0.630174	1.51144	0.562479	1.51093	0.564342	1.51141	0.43169		1.51506	0.807742	1.51195	0.51844	0.303001	0.0311108				0.303081	0.0311413	1.51543	0.214489	1.51168	0.140557				1.51157	1.13142	1.55252	1.29245	1.51007	1.71261	0.335	1.59434		11.1322	7.19996	11.3972	7.25948	10.5425	9.65897	9.5166	7.35741
1.51541	0.630516	1.51482	0.560958	1.51425	0.565141	1.51479	0.432108		1.51838	0.809263	1.51525	0.519619	0.303671	0.0310347				0.303751	0.0314456	1.51876	0.214717	1.51511	0.140595				1.51487	1.13215	1.55593	1.29518	1.51337	1.71497	0.33567	1.59639		11.1355	7.20098	11.4005	7.25967	10.5459	9.65585	9.51992	7.35809
1.51876	0.631239	1.51814	0.561338	1.5176	0.565711	1.51825	0.432907		1.52173	0.810404	1.51849	0.520076	0.304341	0.0311489				0.304394	0.0317878	1.52208	0.215021	1.51849	0.140595				1.51822	1.13302	1.55925	1.29671	1.51667	1.71725	0.336313	1.59822		11.1388	7.20011	11.4039	7.2597	10.5493	9.65501	9.52325	7.35862
1.52203	0.631695	1.52125	0.561718	1.52098	0.56613	1.52162	0.43363		1.52511	0.811697	1.52189	0.523346	0.305037	0.031491				0.305064	0.0321301	1.5254	0.215516	1.52186	0.141507				1.52154	1.13401	1.56255	1.29884	1.51996	1.71908	0.336956	1.59913		11.1422	7.19939	11.4072	7.26024	10.5526	9.65669	9.52652	7.35862
1.52532	0.63219	1.52484	0.561984	1.52444	0.566586	1.52497	0.433782		1.52848	0.813523	1.52527	0.524639	0.305708	0.0316813				0.305708	0.0327005	1.52856	0.216238	1.52516	0.14204				1.52495	1.13477	1.56584	1.30043	1.52326	1.72007	0.337653	1.60073		11.1456	7.19851	11.4105	7.26024	10.5559	9.65596	9.52989	7.35858
1.5287	0.632836	1.52822	0.562441	1.52781	0.567119	1.52832	0.434048		1.53186	0.81512	1.52865	0.525932	0.306378	0.0317571				0.306404	0.0325104	1.53213	0.216733	1.52846	0.14242				1.52838	1.13781	1.56914	1.30119	1.52658	1.72037	0.338323	1.60248		11.1491	7.19832	11.4139	7.26031	10.5593	9.65524	9.53335	7.35824
1.53208	0.635422	1.53159	0.562669	1.53116	0.567575	1.53159	0.436672		1.53518	0.815805	1.53205	0.527378	0.307048	0.031529				0.307074	0.0323963	1.53553	0.217037	1.53183	0.145843				1.53178	1.13872	1.57246	1.30249	1.53001	1.72189	0.338993	1.60324		11.1524	7.19813	11.4173	7.25993	10.5625	9.65478	9.53675	7.35805
1.53553	0.633673	1.53494	0.562821	1.53454	0.568145	1.53484	0.435683		1.53851	0.817859	1.53535	0.528671	0.307691	0.031491				0.307744	0.0325485	1.53888	0.217417	1.53508	0.145995				1.53513	1.13949	1.57592	1.3037	1.53342	1.72106	0.339663	1.60582		11.1557	7.19764	11.4207	7.2594	10.5658	9.65456	9.54016	7.35813
1.53888	0.634434	1.53827	0.562631	1.53776	0.568792	1.53824	0.436938		1.54172	0.819	1.53872	0.530496	0.308388	0.0316052				0.308414	0.032092	1.54221	0.217912	1.53843	0.144322				1.53843	1.13819	1.57932	1.30561	1.53679	1.72509	0.340306	1.60795		11.159	7.19726	11.424	7.2591	10.5694	9.65406	9.54343	7.35775
1.54218	0.63489	1.54167	0.562859	1.54103	0.569324	1.54162	0.437547		1.54523	0.820521	1.54207	0.531105	0.309085	0.0315671				0.309084	0.0317498	1.5455	0.218558	1.54188	0.145272				1.54159	1.13922	1.5827	1.30705	1.54017	1.72737	0.340976	1.60947		11.1623	7.19692	11.4273	7.25868	10.5728	9.65345	9.54672	7.35744
1.54558	0.634852	1.54502	0.563049	1.5444	0.569819	1.54505	0.437737		1.54858	0.823259	1.5454	0.532322	0.309754	0.0308826				0.309701	0.0320541	1.54885	0.218862	1.54529	0.145881				1.5451	1.14051	1.58608	1.30812	1.54328	1.72942	0.341673	1.61183		11.1656	7.19615	11.4307	7.25818	10.5761	9.65303	9.55002	7.35722
1.54888	0.63489	1.54832	0.563316	1.54778	0.570313	1.54842	0.438117		1.55199	0.82478	1.54877	0.533539	0.310398	0.030426				0.310424	0.032092	1.55215	0.21871	1.5485	0.145843				1.5484	1.14352	1.58932	1.31024	1.54679	1.7314	0.342343	1.61335		11.169	7.19532	11.4339	7.25746	10.5795	9.65281	9.55334	7.35695
1.5522	0.635194	1.55169	0.564076	1.55124	0.570846	1.55175	0.438764		1.55534	0.826226	1.5521	0.534603	0.311068	0.0301979				0.311121	0.0319019	1.55545	0.218938	1.55201	0.145881				1.5518	1.14458	1.59262	1.31116	1.55011	1.73323	0.34304	1.61449		11.1725	7.19197	11.4373	7.25708	10.5827	9.65273	9.55672	7.35691
1.55561	0.635422	1.55499	0.564342	1.55461	0.571454	1.55512	0.439372		1.55877	0.827138	1.55542	0.535744	0.311738	0.030426				0.311764	0.0322062	1.55888	0.219547	1.55534	0.146604				1.55526	1.14565	1.59597	1.31291	1.55344	1.73589	0.34371	1.61556		11.1759	7.19136	11.4408	7.25651	10.586	9.6525	9.56018	7.35695
1.55896	0.635308	1.55834	0.56438	1.55796	0.571949	1.55842	0.43941		1.56206	0.828811	1.55882	0.536505	0.312435	0.0306542				0.312434	0.0321681	1.56231	0.220612	1.55866	0.14687				1.55861	1.14413	1.59929	1.31481	1.55684	1.73741	0.34438	1.61685		11.1793	7.19098	11.4442	7.25609	10.5893	9.65193	9.56361	7.3571
1.56233	0.636107	1.56174	0.564989	1.56129	0.572557	1.56174	0.439182		1.56533	0.829724	1.5622	0.537798	0.313078	0.0305784				0.313078	0.0324344	1.56568	0.22122	1.56193	0.14725				1.56201	1.14523	1.60269	1.31595	1.56027	1.73946	0.34505	1.61822		11.1825	7.19216	11.4475	7.25575	10.5926	9.65186	9.56704	7.35687
1.56568	0.63683	1.56509	0.56575	1.56456	0.57309	1.56509	0.438878		1.56866	0.83155	1.5656	0.539167	0.313748	0.0302742				0.313721	0.0331189	1.56903	0.221601	1.56528	0.150026				1.56531	1.14606	1.60618	1.31831	1.56367	1.74167	0.34572	1.62035		11.1858	7.19053	11.4509	7.25529	10.5962	9.65159	9.57031	7.35699
1.56903	0.6374	1.5685	0.566206	1.56791	0.573622	1.56847	0.438764		1.57198	0.833223	1.56895	0.540308	0.314418	0.0307305				0.314391	0.033233	1.57236	0.221715	1.56874	0.150863				1.5686	1.14713	1.60955	1.31983	1.567	1.74319	0.34639	1.6224		11.1892	7.18703	11.4542	7.25518	10.5996	9.65151	9.57344	7.35706
1.57246	0.637704	1.57182	0.566776	1.57126	0.574116	1.57187	0.439144		1.57538	0.833908	1.5722	0.541753	0.315088	0.0317953				0.315088	0.0331189	1.57563	0.222437	1.57209	0.149722				1.57193	1.14998	1.61293	1.32173	1.57029	1.74494	0.347087	1.62484		11.1925	7.18581	11.4575	7.25514	10.603	9.65129	9.5769	7.35725
1.57576	0.637856	1.57506	0.567309	1.57461	0.574877	1.57525	0.439068		1.57881	0.835657	1.57539	0.542666	0.315758	0.0320995				0.315758	0.0334612	1.57892	0.223388	1.57549	0.150445				1.57525	1.15158	1.6162	1.32333	1.57364	1.74669	0.347784	1.62651		11.1959	7.18528	11.4608	7.25503	10.6063	9.65056	9.58017	7.35752
1.5789	0.638389	1.57844	0.567537	1.57806	0.575409	1.57857	0.438916		1.58219	0.835885	1.5789	0.544187	0.316428	0.0320995				0.316428	0.0333471	1.58225	0.223997	1.57881	0.150711				1.57863	1.15325	1.61952	1.32485	1.57694	1.74859	0.348454	1.62796		11.1993	7.18741	11.4642	7.25468	10.6096	9.65037	9.58357	7.35756
1.58241	0.638693	1.58176	0.567917	1.58144	0.575676	1.58198	0.439182		1.5856	0.835201	1.58227	0.545176	0.317098	0.031529				0.317098	0.033233	1.58565	0.224605	1.58214	0.150939				1.58206	1.15333	1.62285	1.32713	1.58021	1.75019	0.349124	1.6291		11.2028	7.18646	11.4676	7.25438	10.6129	9.64995	9.58703	7.35748
1.5857	0.639187	1.58514	0.568564	1.58482	0.57598	1.58527	0.439563		1.58889	0.838928	1.58568	0.546773	0.317768	0.0309587				0.317768	0.0336894	1.58911	0.224643	1.58549	0.151624				1.58546	1.15173	1.62612	1.32979	1.58367	1.75217	0.349767	1.62978		11.2062	7.18547	11.471	7.25419	10.6162	9.64965	9.59041	7.35737
1.58911	0.639302	1.58857	0.568906	1.58817	0.576208	1.58857	0.439905		1.59208	0.840601	1.58908	0.547762	0.318464	0.0290191				0.318438	0.0337274	1.59248	0.22529	1.58878	0.151966				1.58881	1.15219	1.62952	1.33086	1.5871	1.7543	0.350437	1.63153		11.2094	7.1849	11.4744	7.25408	10.6195	9.64938	9.59373	7.35801
1.59248	0.639035	1.59195	0.569248	1.59141	0.576512	1.59195	0.440818		1.59546	0.842959	1.59246	0.548295	0.319135	0.0288668				0.319108	0.0338796	1.59586	0.226164	1.59211	0.152308				1.59211	1.1531	1.63295	1.33238	1.59047	1.75597	0.351107	1.63328		11.2127	7.18482	11.4777	7.25404	10.623	9.64904	9.59703	7.3582
1.59583	0.63953	1.59532	0.569591	1.59468	0.576855	1.59527	0.441616		1.59881	0.844784	1.59573	0.549968	0.319805	0.0310347				0.319804	0.0342599	1.59916	0.227153	1.59551	0.15227				1.5954	1.15379	1.63635	1.33382	1.59382	1.75734	0.351777	1.63541		11.216	7.18475	11.481	7.25366	10.6264	9.64866	9.60032	7.3582
1.59926	0.64029	1.59862	0.570047	1.598	0.577805	1.59865	0.442149		1.60221	0.846002	1.59897	0.551261	0.320475	0.0306163				0.320474	0.0341838	1.60229	0.227495	1.59891	0.152308				1.59873	1.15436	1.63973	1.33443	1.59715	1.75878	0.352474	1.63724		11.2193	7.18425	11.4843	7.25347	10.6298	9.64805	9.60367	7.3582
1.60256	0.640899	1.60186	0.570503	1.60138	0.581038	1.60202	0.442529		1.60564	0.847295	1.60235	0.552782	0.321118	0.0305402				0.321091	0.0338035	1.60575	0.228142	1.60229	0.152384				1.60202	1.15447	1.64305	1.33633	1.60044	1.75962	0.353144	1.63876		11.2227	7.18357	11.4876	7.25347	10.6331	9.64855	9.607	7.35805
1.60586	0.641279	1.60508	0.570808	1.60484	0.581647	1.60543	0.442871		1.60899	0.848816	1.6057	0.554684	0.321815	0.0307305				0.321761	0.0341077	1.60905	0.22875	1.60564	0.152574				1.60543	1.15462	1.64635	1.33808	1.60371	1.76099	0.353814	1.63952		11.2262	7.18273	11.491	7.25347	10.6364	9.64805	9.61037	7.35839
1.60921	0.64185	1.60856	0.571264	1.60821	0.582179	1.60883	0.443176		1.61237	0.849881	1.60907	0.556281	0.322485	0.0313771				0.322404	0.0341458	1.61248	0.228865	1.60896	0.153031				1.60888	1.15588	1.64965	1.33915	1.60704	1.76221	0.354484	1.6402		11.2296	7.18189	11.4945	7.25358	10.6397	9.64786	9.6138	7.35874
1.61253	0.64242	1.61197	0.571873	1.61159	0.580429	1.6121	0.443518		1.61564	0.850565	1.61248	0.557118	0.323128	0.0320616				0.323101	0.0339937	1.61593	0.229397	1.61231	0.153411				1.61229	1.1569	1.65294	1.34037	1.61044	1.76297	0.355127	1.64142		11.2329	7.1782	11.4979	7.25404	10.643	9.64771	9.61718	7.35881
1.61593	0.64261	1.6154	0.572671	1.61491	0.581266	1.61534	0.444164		1.61891	0.851326	1.61583	0.557955	0.323825	0.032594				0.323798	0.0340697	1.61934	0.229701	1.61558	0.154476				1.61564	1.15801	1.65637	1.3425	1.61387	1.76517	0.355797	1.64062		11.2362	7.17699	11.5012	7.25415	10.6463	9.64703	9.62056	7.35824
1.61931	0.643485	1.61875	0.575409	1.61816	0.581799	1.61875	0.44405		1.62226	0.850451	1.6192	0.556433	0.324468	0.0330882				0.324468	0.0339556	1.62269	0.229853	1.61893	0.157861				1.61891	1.162	1.65978	1.3444	1.61727	1.76563	0.356467	1.64408		11.2395	7.17585	11.5044	7.25404	10.6498	9.64627	9.62388	7.35813
1.62269	0.64417	1.62212	0.573736	1.62148	0.582065	1.6221	0.444507		1.62563	0.851706	1.62253	0.557955	0.325138	0.0331264				0.325138	0.0338415	1.62598	0.229815	1.62242	0.158013				1.6222	1.16246	1.66318	1.34714	1.62065	1.76707	0.35711	1.64606		11.2428	7.17478	11.5077	7.25377	10.6532	9.64383	9.6272	7.35809
1.62606	0.645006	1.62542	0.574192	1.62488	0.581913	1.6255	0.444811		1.62906	0.855585	1.62577	0.558981	0.325808	0.0330503				0.325834	0.0343359	1.62928	0.22993	1.6258	0.155731				1.62547	1.16268	1.66658	1.34919	1.62392	1.76882	0.35778	1.64712		11.2461	7.17402	11.5111	7.25347	10.6566	9.64338	9.63053	7.3579
1.62936	0.645729	1.62872	0.575067	1.62826	0.581799	1.62888	0.445305		1.63247	0.857487	1.62912	0.559932	0.326478	0.0332406				0.326504	0.0346401	1.63258	0.229967	1.62917	0.156492				1.6288	1.1617	1.66988	1.35041	1.62722	1.77012	0.35845	1.64864		11.2495	7.17516	11.5144	7.25305	10.6599	9.64524	9.63382	7.35798
1.63263	0.645881	1.63207	0.575904	1.63169	0.582369	1.63223	0.44599		1.63582	0.859541	1.63247	0.562823	0.327121	0.0335829				0.327174	0.0343739	1.63587	0.230158	1.6325	0.157899				1.63223	1.16284	1.67318	1.352	1.63051	1.7727	0.359066	1.64963		11.2529	7.17429	11.5178	7.25054	10.6632	9.64497	9.6372	7.35798
1.63598	0.646375	1.63542	0.576208	1.63504	0.582978	1.6356	0.446598		1.6392	0.860834	1.63587	0.561301	0.327818	0.0335445				0.327818	0.0349064	1.63936	0.2305	1.63576	0.158621				1.63568	1.16383	1.6765	1.35345	1.63378	1.77384	0.359736	1.65138		11.2564	7.17311	11.5212	7.24985	10.6665	9.64463	9.64063	7.35828
1.6393	0.646756	1.63882	0.576284	1.63836	0.58351	1.6389	0.447473		1.6423	0.861899	1.63933	0.562632	0.328461	0.033659				0.328514	0.0351346	1.64276	0.23069	1.63909	0.158964				1.63906	1.16443	1.67977	1.35482	1.63724	1.77483	0.360433	1.65313		11.2598	7.17265	11.5246	7.25115	10.6698	9.64421	9.64401	7.35866
1.64276	0.647288	1.64222	0.57617	1.64171	0.583586	1.6422	0.450287		1.64571	0.862735	1.64268	0.566778	0.329104	0.0335829				0.329211	0.0347543	1.64611	0.231337	1.64238	0.161207				1.64244	1.16519	1.6832	1.35664	1.6407	1.77544	0.361103	1.65412		11.2631	7.17208	11.528	7.25081	10.6731	9.64417	9.64738	7.35908
1.64616	0.647212	1.6456	0.57617	1.64501	0.584309	1.64557	0.4512		1.64908	0.861252	1.64608	0.568831	0.329774	0.0333164				0.329881	0.0347162	1.64949	0.231907	1.64573	0.159572				1.64571	1.16801	1.68663	1.35824	1.64407	1.77449	0.361773	1.65526		11.2663	7.17166	11.5313	7.25054	10.6766	9.64421	9.65068	7.35957
1.64951	0.64725	1.64898	0.576702	1.64836	0.585716	1.64892	0.449603		1.65243	0.862393	1.64922	0.570657	0.330471	0.0335066				0.330551	0.0351346	1.65276	0.232592	1.64922	0.160257				1.64903	1.16641	1.69001	1.35946	1.64742	1.77571	0.362443	1.65625		11.2697	7.17124	11.5346	7.25054	10.68	9.64406	9.654	7.35976
1.65289	0.647174	1.65227	0.577463	1.65174	0.588644	1.65233	0.450554		1.65586	0.866082	1.6526	0.572254	0.331168	0.0338871				0.331221	0.0349824	1.65605	0.233504	1.6526	0.160979				1.65235	1.16732	1.69336	1.36128	1.65072	1.77962	0.363113	1.65792		11.2729	7.17086	11.5379	7.25084	10.6834	9.64391	9.65719	7.36011
1.65619	0.647212	1.65549	0.577767	1.65509	0.589861	1.6557	0.451238		1.65927	0.872776	1.65597	0.573547	0.331838	0.0340772				0.331891	0.0350965	1.65938	0.234151	1.65581	0.161398				1.65565	1.16824	1.69663	1.3628	1.65404	1.78153	0.363783	1.65983		11.2763	7.1701	11.5413	7.25054	10.6867	9.64326	9.66062	7.36037
1.65946	0.647402	1.65887	0.580506	1.65854	0.59047	1.65903	0.451999		1.66265	0.872015	1.65935	0.575221	0.332535	0.0339251				0.332588	0.0355909	1.6627	0.234721	1.6593	0.161626				1.65908	1.1693	1.69992	1.36387	1.65731	1.78381	0.364453	1.66104		11.2796	7.16919	11.5446	7.25035	10.69	9.64277	9.664	7.36033
1.66265	0.647478	1.66222	0.580962	1.66168	0.589101	1.6624	0.452607		1.66597	0.874677	1.66275	0.576894	0.333204	0.0344193				0.333258	0.0355529	1.66613	0.235254	1.66259	0.161816				1.66254	1.17204	1.70325	1.36554	1.66066	1.78624	0.365123	1.66256		11.2832	7.16611	11.5479	7.25016	10.6933	9.64216	9.66746	7.36018
1.66618	0.648049	1.66562	0.579175	1.66522	0.590203	1.66573	0.453216		1.66926	0.875894	1.66616	0.578491	0.333875	0.0346475				0.333928	0.0360473	1.66956	0.235786	1.66591	0.16231				1.66594	1.17272	1.70654	1.36661	1.66415	1.78769	0.36582	1.66401		11.2866	7.16497	11.5514	7.25001	10.6966	9.64185	9.67086	7.35992
1.66961	0.648581	1.66902	0.579441	1.66862	0.591382	1.66902	0.453824		1.67256	0.876731	1.66953	0.579632	0.334517	0.0349898				0.334598	0.0364656	1.67294	0.23609	1.66918	0.163109				1.66926	1.17128	1.70995	1.36714	1.66755	1.78913	0.366463	1.66492		11.2899	7.16444	11.5548	7.24982	10.6999	9.64163	9.67421	7.35969
1.67302	0.649266	1.67237	0.579821	1.67189	0.592181	1.6724	0.454167		1.67594	0.876959	1.67291	0.581382	0.335188	0.0355601				0.335241	0.0365797	1.67631	0.236813	1.67256	0.163679				1.67256	1.17215	1.71338	1.36843	1.6709	1.7889	0.367106	1.66796		11.2932	7.16584	11.5581	7.24951	10.7034	9.64121	9.67753	7.3598
1.67634	0.649608	1.67572	0.580353	1.67521	0.592409	1.67572	0.454927		1.67929	0.87635	1.67618	0.582827	0.335885	0.0357504				0.335884	0.0364276	1.67961	0.237422	1.67602	0.164174				1.67586	1.17311	1.71675	1.36957	1.6743	1.78814	0.367776	1.67002		11.2965	7.16482	11.5614	7.24909	10.7069	9.64041	9.68083	7.35992
1.67972	0.650216	1.67902	0.580392	1.67859	0.593094	1.6791	0.455117		1.68264	0.877339	1.67942	0.583283	0.336555	0.0358267				0.336554	0.0365037	1.68293	0.237878	1.67942	0.16482				1.67918	1.17402	1.72016	1.37087	1.6776	1.78959	0.368446	1.67108		11.2998	7.16371	11.5647	7.24841	10.7102	9.63969	9.6841	7.35965
1.68296	0.650863	1.68229	0.580506	1.68191	0.59393	1.68245	0.455916		1.68604	0.878404	1.6828	0.583892	0.337198	0.0359027				0.337224	0.0365037	1.68623	0.238372	1.68275	0.165619				1.68248	1.17698	1.72345	1.37322	1.6809	1.79069	0.369143	1.67268		11.3031	7.16269	11.568	7.24837	10.7136	9.63969	9.6874	7.35927
1.68623	0.651776	1.68564	0.580429	1.68537	0.594425	1.68583	0.45622		1.68939	0.88099	1.68615	0.582637	0.337868	0.0360928				0.337894	0.0365417	1.68953	0.238829	1.68604	0.165809				1.68591	1.17558	1.72678	1.37482	1.68419	1.79468	0.36984	1.67382		11.3066	7.15926	11.5714	7.24829	10.7169	9.63938	9.6908	7.35923
1.68961	0.652612	1.6888	0.580734	1.68869	0.594121	1.68923	0.45603		1.69279	0.879925	1.68955	0.583473	0.338538	0.0361309				0.338564	0.0363135	1.69298	0.239703	1.68931	0.166075				1.68931	1.17843	1.7301	1.37688	1.68752	1.79605	0.370537	1.67473		11.31	7.15835	11.5748	7.24795	10.7201	9.63919	9.69426	7.35908
1.69298	0.652574	1.69237	0.581114	1.69207	0.593969	1.69253	0.455992		1.69612	0.883272	1.69298	0.584158	0.339234	0.0361309				0.339234	0.0357811	1.69641	0.24035	1.69266	0.166532				1.69266	1.17942	1.73342	1.37908	1.69095	1.79697	0.371207	1.67527		11.3134	7.15706	11.5782	7.24776	10.7234	9.63896	9.69766	7.35904
1.69641	0.652841	1.69582	0.581647	1.69539	0.594311	1.69582	0.456144		1.69936	0.884565	1.69633	0.584842	0.339905	0.0359406				0.339878	0.035705	1.69979	0.241111	1.69598	0.166494				1.69604	1.17828	1.73683	1.38045	1.69438	1.79811	0.371877	1.64674		11.3166	7.15569	11.5816	7.24719	10.7268	9.63862	9.70104	7.35885
1.69976	0.653297	1.69917	0.582103	1.69866	0.594843	1.69917	0.456677		1.70268	0.887075	1.69974	0.585489	0.340574	0.0357504				0.340548	0.035705	1.70314	0.241073	1.69936	0.166684				1.69933	1.17919	1.74023	1.38152	1.69778	1.79872	0.372547	1.64324		11.32	7.15478	11.5849	7.24681	10.7302	9.63824	9.70431	7.35794
1.70311	0.653905	1.7026	0.582255	1.70199	0.5953	1.7025	0.457019		1.70603	0.889357	1.70303	0.58876	0.341271	0.0359406				0.341244	0.0353627	1.70646	0.241073	1.70285	0.167216				1.70263	1.17995	1.74361	1.38205	1.70113	1.79788	0.373217	1.64203		11.3233	7.15318	11.5882	7.2467	10.7336	9.63794	9.70758	7.35737
1.70649	0.65421	1.70593	0.582559	1.70534	0.597696	1.70593	0.457323		1.70928	0.891411	1.70625	0.590889	0.341915	0.0364733				0.341914	0.0354388	1.70973	0.241605	1.70622	0.167635				1.70598	1.18044	1.74698	1.38091	1.70443	1.801	0.373887	1.64408		11.3266	7.15166	11.5913	7.24677	10.737	9.63516	9.71087	7.35718
1.70976	0.65459	1.70917	0.582749	1.70866	0.597848	1.70933	0.457361		1.71284	0.893084	1.70963	0.592639	0.342611	0.0365112				0.342584	0.0354007	1.71303	0.242213	1.7096	0.167939				1.70933	1.18048	1.75028	1.38193	1.70775	1.80267	0.374584	1.64469		11.3298	7.15036	11.5948	7.24632	10.7403	9.63425	9.71417	7.35703
1.71306	0.654742	1.71236	0.583168	1.71209	0.595756	1.71268	0.457285		1.71624	0.894301	1.71298	0.594312	0.343255	0.0362067				0.343254	0.0351346	1.71635	0.242822	1.7129	0.168852				1.71273	1.18105	1.75358	1.38349	1.71105	1.8045	0.375254	1.64788		11.3334	7.14976	11.5982	7.24609	10.7436	9.63607	9.7176	7.3568
1.71643	0.654818	1.71584	0.583282	1.71549	0.597087	1.71606	0.457627		1.71962	0.89529	1.71638	0.594997	0.343898	0.0362067				0.343924	0.0353248	1.71978	0.243202	1.71619	0.169612				1.71614	1.18181	1.75693	1.38722	1.71434	1.80579	0.375924	1.65062		11.3368	7.15124	11.6016	7.24617	10.7469	9.63573	9.72108	7.35653
1.71976	0.655769	1.71925	0.58389	1.71884	0.598076	1.71933	0.457894		1.72292	0.896887	1.71976	0.595985	0.344622	0.036283				0.344568	0.0355148	1.72321	0.246169	1.71954	0.170145				1.71949	1.18231	1.76022	1.38905	1.71777	1.80655	0.376594	1.65252		11.3402	7.15067	11.605	7.24628	10.7502	9.63493	9.72446	7.35646
1.72321	0.656568	1.72265	0.584689	1.72222	0.598228	1.7226	0.458122		1.72613	0.898408	1.72316	0.596974	0.345264	0.0366631				0.345211	0.035705	1.72662	0.244191	1.72286	0.170981				1.72281	1.18296	1.76365	1.39125	1.7212	1.80838	0.377264	1.65481		11.3435	7.14976	11.6084	7.24647	10.7536	9.63391	9.72781	7.35661
1.72662	0.656948	1.72605	0.585412	1.72549	0.598494	1.72595	0.457779		1.72951	0.899853	1.72654	0.595948	0.345962	0.0374238				0.345908	0.0358571	1.72999	0.244647	1.72621	0.171818				1.72611	1.18535	1.76708	1.39315	1.72455	1.8099	0.377934	1.65663		11.3468	7.14884	11.6117	7.24647	10.7571	9.63345	9.73108	7.35706
1.72997	0.656948	1.72943	0.588492	1.72876	0.599103	1.72932	0.45816		1.73286	0.901831	1.72981	0.599484	0.346631	0.0376141				0.346604	0.0365417	1.73329	0.245598	1.72962	0.172198				1.72946	1.18398	1.77046	1.39543	1.7279	1.81203	0.378604	1.65945		11.3501	7.14827	11.615	7.24628	10.7605	9.63292	9.7344	7.35737
1.73337	0.65729	1.73273	0.589101	1.73211	0.599597	1.73275	0.45854		1.73629	0.903656	1.73289	0.597925	0.347275	0.0371578				0.347274	0.0365037	1.73659	0.246245	1.73302	0.172579				1.73281	1.18489	1.77381	1.39741	1.73123	1.81408	0.379274	1.66203		11.3534	7.14504	11.6183	7.24609	10.7638	9.63276	9.73775	7.35737
1.73664	0.657366	1.73597	0.587313	1.73549	0.600168	1.73616	0.458996		1.73972	0.905938	1.73643	0.598876	0.347944	0.0371196				0.347918	0.0365417	1.73988	0.246321	1.7364	0.172997				1.73608	1.18619	1.77695	1.39916	1.73452	1.81507	0.379944	1.66485		11.3567	7.14375	11.6216	7.2459	10.7671	9.63219	9.74105	7.35733
1.73988	0.657594	1.73932	0.587503	1.73892	0.601309	1.73951	0.459415		1.74307	0.90784	1.73978	0.602527	0.348615	0.0374618				0.348588	0.0364656	1.74318	0.246473	1.73972	0.173415				1.73948	1.18714	1.7804	1.39969	1.73782	1.81598	0.380614	1.66804		11.3602	7.14276	11.625	7.2451	10.7704	9.63147	9.74448	7.35714
1.74321	0.657594	1.74267	0.588454	1.74232	0.601841	1.74286	0.459833		1.74645	0.909894	1.74318	0.603896	0.349285	0.0375378				0.349258	0.0361614	1.74661	0.246853	1.74302	0.17391				1.74291	1.19022	1.78373	1.39985	1.74114	1.81644	0.381257	1.66941		11.3636	7.14116	11.6285	7.2424	10.7738	9.63094	9.74794	7.35714
1.7464	0.657138	1.74605	0.588682	1.7457	0.602031	1.74615	0.460556		1.74972	0.91035	1.74664	0.605874	0.349955	0.0377281				0.349928	0.0359332	1.75004	0.247081	1.74637	0.173872				1.74626	1.19121	1.78702	1.39874	1.74457	1.81568	0.381927	1.67131		11.367	7.1401	11.6319	7.24149	10.7771	9.63052	9.75129	7.35714
1.75001	0.656872	1.7495	0.588682	1.74902	0.602449	1.74942	0.460974		1.75296	0.910578	1.7498	0.607775	0.350625	0.037766				0.350598	0.0358571	1.75342	0.247614	1.74961	0.17372				1.74966	1.1898	1.7904	1.40011	1.748	1.81686	0.382597	1.67306		11.3703	7.13896	11.6352	7.24328	10.7804	9.63052	9.75466	7.35699
1.75342	0.65691	1.75283	0.588644	1.75226	0.60283	1.75264	0.462115		1.75631	0.908905	1.75328	0.60846	0.351268	0.0375762				0.351294	0.0360854	1.75674	0.248489	1.75296	0.173644				1.75299	1.19033	1.79367	1.40091	1.75135	1.82016	0.383294	1.67413		11.3736	7.13781	11.6385	7.24308	10.7839	9.63022	9.75793	7.35684
1.75685	0.657518	1.7562	0.58872	1.75556	0.603438	1.75615	0.462153		1.75972	0.910008	1.75655	0.609144	0.351938	0.0374999				0.351964	0.0359332	1.76006	0.248831	1.75642	0.174062				1.75631	1.19094	1.79723	1.40129	1.7547	1.82184	0.383964	1.67717		11.3769	7.1369	11.6418	7.24278	10.7873	9.62995	9.7612	7.35691
1.76022	0.657785	1.7595	0.588834	1.75878	0.603857	1.75955	0.463028		1.76312	0.911301	1.75982	0.610133	0.352608	0.0375378				0.352661	0.0361233	1.76336	0.248413	1.75982	0.174746				1.75963	1.19155	1.80061	1.40205	1.758	1.82389	0.384634	1.67983		11.3802	7.1388	11.6452	7.24194	10.7907	9.62942	9.76455	7.35741
1.76347	0.658545	1.76277	0.589291	1.76234	0.604655	1.76296	0.46588		1.76652	0.91248	1.76323	0.609144	0.353305	0.0378044				0.353331	0.0363135	1.76668	0.248679	1.76317	0.178017				1.76296	1.19231	1.80388	1.403	1.76132	1.82503	0.385277	1.68211		11.3836	7.138	11.6485	7.24172	10.794	9.62908	9.7679	7.35775
1.76671	0.658849	1.76609	0.589899	1.76583	0.604883	1.76628	0.464397		1.76987	0.917196	1.76663	0.609829	0.353974	0.0380704				0.354028	0.0371502	1.76998	0.249287	1.7665	0.179919				1.76636	1.19296	1.80715	1.40407	1.76462	1.82625	0.38592	1.68508		11.3871	7.13698	11.6519	7.2416	10.7973	9.6287	9.77133	7.35809
1.77006	0.65942	1.76947	0.589937	1.7692	0.605112	1.76968	0.465462		1.77322	0.919325	1.77006	0.61097	0.354645	0.0381465				0.354725	0.0379488	1.77338	0.249972	1.76976	0.180907				1.76979	1.19345	1.81047	1.40806	1.76797	1.82762	0.386617	1.68744		11.3905	7.13626	11.6554	7.24137	10.8006	9.62763	9.77477	7.3582
1.77338	0.660181	1.77271	0.590622	1.77255	0.605986	1.77295	0.465766		1.77649	0.920314	1.77349	0.614241	0.355314	0.0381465				0.355422	0.038177	1.77679	0.249896	1.77311	0.181592				1.77314	1.1963	1.81374	1.41019	1.77143	1.82838	0.38726	1.68888		11.3939	7.13599	11.6587	7.2413	10.8039	9.62428	9.77814	7.35779
1.77681	0.660979	1.7763	0.59123	1.77585	0.606633	1.77625	0.466907		1.77976	0.921075	1.77679	0.616066	0.355958	0.0381083				0.356065	0.0384432	1.78016	0.250314	1.77641	0.179158				1.77649	1.19699	1.8172	1.41126	1.77486	1.82922	0.387957	1.69109		11.3971	7.13565	11.6621	7.24069	10.8073	9.62261	9.78149	7.35767
1.78022	0.661816	1.77968	0.592143	1.77909	0.606975	1.7796	0.467211		1.78316	0.922444	1.78014	0.618044	0.356655	0.0382226				0.356708	0.0387095	1.78357	0.250809	1.77979	0.179957				1.77976	1.19596	1.82066	1.41278	1.77821	1.83066	0.3886	1.69307		11.4004	7.13557	11.6653	7.24008	10.8107	9.62139	9.78476	7.35733
1.78359	0.661892	1.78303	0.592485	1.78241	0.607127	1.78292	0.468352		1.78654	0.923889	1.78343	0.619108	0.357325	0.0384507				0.357405	0.0385954	1.78689	0.251531	1.78327	0.180869				1.78306	1.19676	1.82406	1.41445	1.78153	1.83173	0.38927	1.69512		11.4037	7.13523	11.6686	7.23947	10.8141	9.62048	9.78806	7.35703
1.78697	0.66231	1.7863	0.592828	1.78579	0.608078	1.78635	0.468314		1.78994	0.925334	1.78668	0.620325	0.357995	0.038831				0.358048	0.0383672	1.79021	0.252406	1.78668	0.18144				1.78641	1.19764	1.82744	1.41582	1.78485	1.8337	0.38994	1.6974		11.407	7.13439	11.6719	7.2394	10.8174	9.62025	9.79138	7.35661
1.79027	0.662158	1.78954	0.593018	1.78917	0.608649	1.78978	0.46877		1.79332	0.92678	1.79008	0.621695	0.358691	0.0390592				0.358691	0.0383672	1.79351	0.253319	1.79005	0.181326				1.7897	1.19821	1.83071	1.41856	1.78812	1.83538	0.390583	1.69885		11.4104	7.1339	11.6753	7.23921	10.8208	9.62132	9.79468	7.35653
1.79354	0.662576	1.79295	0.593284	1.79263	0.611539	1.79313	0.469493		1.79667	0.927996	1.79343	0.622379	0.359362	0.0391734				0.359361	0.0374165	1.79683	0.253509	1.7933	0.181706				1.79313	1.19847	1.83403	1.42076	1.79145	1.83644	0.391307	1.69976		11.4139	7.13348	11.6787	7.23951	10.8241	9.62044	9.79808	7.356
1.79686	0.662729	1.79632	0.594083	1.79598	0.612604	1.79654	0.469835		1.80005	0.929214	1.79681	0.623368	0.360004	0.0392873				0.360004	0.0371502	1.80024	0.253509	1.79654	0.181858				1.79659	1.19912	1.83733	1.42152	1.7948	1.83834	0.391977	1.70029		11.4173	7.1331	11.6821	7.23921	10.8275	9.61976	9.80154	7.35558
1.80024	0.663071	1.79973	0.594691	1.79927	0.612604	1.79981	0.470786		1.80334	0.93005	1.80021	0.622265	0.360648	0.0389831				0.360701	0.0375305	1.80364	0.254345	1.79991	0.182048				1.79997	1.19995	1.84062	1.42213	1.79823	1.84025	0.39262	1.70166		11.4206	7.13268	11.6855	7.23852	10.8308	9.61907	9.80494	7.35588
1.80369	0.663261	1.80313	0.594995	1.80265	0.611425	1.80308	0.470368		1.80661	0.932104	1.80359	0.623406	0.361344	0.038831				0.361371	0.0374544	1.80702	0.254764	1.80324	0.183151				1.80332	1.20049	1.84408	1.42266	1.80166	1.84268	0.39329	1.70318		11.4239	7.13219	11.6888	7.23814	10.8341	9.61827	9.80829	7.35573
1.80707	0.663375	1.80645	0.59762	1.80592	0.612223	1.80643	0.471204		1.81002	0.933321	1.80694	0.624243	0.362015	0.0386028				0.362041	0.0373403	1.81042	0.255068	1.80667	0.183912				1.80659	1.2011	1.84751	1.42244	1.80501	1.84397	0.39396	1.70508		11.4272	7.13146	11.6922	7.23776	10.8375	9.61523	9.81156	7.35623
1.81042	0.663984	1.8098	0.595756	1.80924	0.613174	1.80978	0.471357		1.81334	0.934766	1.81023	0.624965	0.362712	0.0385649				0.362711	0.0375305	1.81372	0.255372	1.81018	0.184292				1.80991	1.20414	1.85089	1.42609	1.80836	1.84519	0.394603	1.70721		11.4305	7.13032	11.6955	7.23784	10.8409	9.61485	9.81486	7.35627
1.81377	0.663946	1.8131	0.596403	1.81262	0.613555	1.81323	0.472155		1.81672	0.936211	1.8135	0.625916	0.363381	0.0387549				0.363381	0.0377587	1.81704	0.255943	1.81356	0.184596				1.81321	1.20505	1.85427	1.42761	1.81165	1.84587	0.3953	1.70934		11.4338	7.12937	11.6988	7.23791	10.8443	9.6163	9.81818	7.35646
1.81701	0.664592	1.8164	0.597087	1.81594	0.613707	1.81661	0.472345		1.82012	0.937352	1.81672	0.626639	0.363997	0.0387931				0.364051	0.0380629	1.82034	0.256361	1.81688	0.185091				1.81653	1.20596	1.85753	1.42883	1.81495	1.8445	0.395943	1.71254		11.4372	7.12671	11.7021	7.23757	10.8476	9.61546	9.8215	7.35862
1.82031	0.664934	1.8198	0.597886	1.81937	0.614087	1.81996	0.472345		1.82347	0.939405	1.82026	0.627742	0.364695	0.0384889				0.364748	0.0389757	1.82361	0.256931	1.82015	0.185737				1.81999	1.20471	1.86067	1.42997	1.81827	1.84565	0.39664	1.71497		11.4407	7.12527	11.7055	7.2367	10.8509	9.61458	9.82493	7.35691
1.82369	0.665619	1.82315	0.597886	1.82275	0.614391	1.82331	0.47284		1.8269	0.941003	1.82363	0.63105	0.365365	0.0383368				0.365391	0.0384052	1.82706	0.257654	1.82345	0.186916				1.82342	1.20528	1.86418	1.43111	1.82162	1.84675	0.397337	1.71672		11.4441	7.12527	11.7089	7.23658	10.8543	9.61382	9.82842	7.35744
1.82706	0.665695	1.82653	0.598038	1.82613	0.615114	1.82655	0.472916		1.8302	0.942448	1.82704	0.632267	0.366061	0.0390213				0.366034	0.0382151	1.83047	0.258187	1.82682	0.187867				1.82677	1.20574	1.86753	1.4324	1.82503	1.84747	0.398034	1.71862		11.4474	7.12603	11.7121	7.23677	10.8575	9.61371	9.83177	7.35779
1.83049	0.665505	1.8299	0.598608	1.82931	0.615608	1.82982	0.474171		1.83347	0.943665	1.83036	0.633788	0.366758	0.0394397				0.366678	0.0382151	1.83384	0.258909	1.83012	0.187981				1.83015	1.20653	1.87096	1.43415	1.82843	1.85067	0.398704	1.71908		11.4507	7.125	11.7157	7.23734	10.8608	9.61325	9.83514	7.35817
1.83387	0.665885	1.83323	0.598837	1.83274	0.616179	1.83323	0.474437		1.83685	0.944882	1.83374	0.635158	0.367401	0.0393636				0.367321	0.0378348	1.83722	0.259327	1.8335	0.188171				1.83341	1.20741	1.87439	1.43506	1.83162	1.85287	0.399374	1.72007		11.454	7.12454	11.719	7.23765	10.8643	9.61303	9.83839	7.3576
1.83719	0.665885	1.83666	0.599255	1.83604	0.616369	1.83663	0.475008		1.84017	0.945186	1.83706	0.636527	0.368072	0.0390971				0.368018	0.0379869	1.84052	0.259708	1.83695	0.188514				1.83674	1.2079	1.87774	1.43658	1.83513	1.8534	0.400044	1.72227		11.4573	7.12454	11.7223	7.23761	10.8677	9.61238	9.84171	7.35733
1.84057	0.666646	1.83998	0.599597	1.83936	0.617091	1.84009	0.474931		1.84357	0.946632	1.8403	0.637059	0.368769	0.0390592				0.368741	0.038139	1.84384	0.26005	1.84033	0.189464				1.84006	1.21045	1.88107	1.43795	1.83843	1.85439	0.40074	1.72455		11.4607	7.12405	11.7256	7.23711	10.8711	9.61192	9.84506	7.35684
1.84387	0.666988	1.84325	0.600054	1.84274	0.61808	1.84344	0.475806		1.84695	0.948913	1.84368	0.63782	0.369438	0.0392494				0.369411	0.0379869	1.84711	0.260887	1.84371	0.190263				1.84341	1.21152	1.88428	1.43833	1.84175	1.85493	0.40141	1.72714		11.464	7.12363	11.7289	7.23673	10.8745	9.61177	9.84838	7.35642
1.84722	0.667521	1.84663	0.600358	1.84623	0.618651	1.84673	0.476757		1.85033	0.950663	1.84703	0.637059	0.370109	0.040086				0.370081	0.0376446	1.85043	0.261571	1.847	0.190567				1.84681	1.21026	1.88763	1.43947	1.84489	1.85428	0.402054	1.72881		11.4675	7.12321	11.7323	7.23689	10.8777	9.61135	9.85179	7.35627
1.85059	0.667673	1.84998	0.601233	1.84963	0.619563	1.85008	0.476947		1.85373	0.952108	1.85043	0.638466	0.370751	0.0405045				0.370751	0.038215	1.85384	0.261914	1.8503	0.190719				1.85022	1.21106	1.89098	1.43822	1.84837	1.85782	0.40275	1.73034		11.4709	7.1223	11.7358	7.23719	10.8811	9.61135	9.85522	7.35607
1.85394	0.668281	1.85333	0.601537	1.85298	0.619944	1.85338	0.477632		1.85705	0.953477	1.85384	0.642003	0.371422	0.0405805				0.371394	0.0385193	1.85729	0.261952	1.85365	0.191062				1.8536	1.21182	1.8943	1.43944	1.85183	1.85979	0.403394	1.7314		11.4742	7.11926	11.7392	7.23696	10.8844	9.6109	9.85857	7.35581
1.85735	0.669118	1.85657	0.601575	1.85633	0.620704	1.85668	0.477441		1.86027	0.953934	1.85719	0.64322	0.372091	0.0406947				0.372091	0.0390518	1.86067	0.261723	1.85692	0.191632				1.85697	1.21247	1.89776	1.44023	1.85523	1.86093	0.404037	1.73285		11.4775	7.11804	11.7426	7.23651	10.8877	9.61067	9.86192	7.3555
1.86064	0.669422	1.86013	0.601879	1.85957	0.621085	1.86008	0.477708		1.86364	0.955151	1.86059	0.644589	0.372762	0.0407326				0.372734	0.0395842	1.86405	0.261876	1.86027	0.192241				1.86024	1.21311	1.90117	1.44126	1.85861	1.86192	0.404734	1.73475		11.4809	7.11705	11.7458	7.23612	10.8912	9.61014	9.86519	7.35577
1.86397	0.670373	1.86351	0.602183	1.86287	0.621731	1.86348	0.477974		1.86699	0.95652	1.86391	0.644969	0.373405	0.0410748				0.373431	0.0394701	1.86729	0.262598	1.86373	0.193077				1.86359	1.21387	1.90452	1.44449	1.86193	1.86291	0.405404	1.73558		11.4842	7.11644	11.7491	7.23582	10.8946	9.60953	9.86851	7.35573
1.86737	0.670867	1.86681	0.60302	1.86619	0.621845	1.86691	0.479115		1.87037	0.957889	1.86716	0.646111	0.374075	0.0410368				0.374101	0.0395842	1.87059	0.263245	1.86716	0.193572				1.86691	1.21444	1.90787	1.44609	1.86525	1.86398	0.406074	1.73642		11.4875	7.11781	11.7525	7.23567	10.898	9.60888	9.87183	7.35592
1.87067	0.6714	1.87005	0.603666	1.86957	0.621997	1.87026	0.479191		1.8738	0.958725	1.87053	0.647708	0.374744	0.0408466				0.374744	0.0396222	1.87388	0.265565	1.87051	0.19399				1.87018	1.21483	1.91113	1.4483	1.86858	1.86641	0.40677	1.73756		11.4908	7.11694	11.7558	7.23586	10.9012	9.60808	9.87497	7.35592
1.87399	0.671932	1.87343	0.603895	1.87303	0.62234	1.87359	0.479115		1.87699	0.960475	1.87386	0.649381	0.375442	0.0406947				0.375414	0.0396222	1.87721	0.267086	1.8738	0.194408				1.87361	1.21551	1.91443	1.44906	1.87187	1.86869	0.407387	1.73954		11.4943	7.11618	11.7592	7.23578	10.9045	9.60801	9.87856	7.35623
1.87737	0.672465	1.87675	0.603933	1.8764	0.622416	1.87694	0.479685		1.88053	0.962605	1.87723	0.650598	0.376139	0.0411129				0.376084	0.0395842	1.88066	0.26739	1.8771	0.194827				1.87705	1.21638	1.91773	1.45028	1.8752	1.87006	0.408084	1.74197		11.4977	7.11557	11.7625	7.23525	10.9078	9.60744	9.88196	7.35642
1.88072	0.672921	1.88013	0.604199	1.87978	0.622568	1.88023	0.480218		1.8838	0.964658	1.88066	0.65113	0.376808	0.0409608				0.376728	0.0394701	1.88412	0.268151	1.88048	0.195587				1.88042	1.21714	1.92089	1.45043	1.87863	1.87113	0.408754	1.7441		11.5011	7.11522	11.766	7.23514	10.9111	9.6069	9.88534	7.35642
1.88412	0.672959	1.88356	0.604883	1.88313	0.622872	1.8835	0.480902		1.8871	0.967016	1.88401	0.649533	0.377452	0.0409608				0.377451	0.0390518	1.8875	0.266972	1.88356	0.196386				1.8838	1.21779	1.92453	1.44944	1.88203	1.87166	0.409397	1.74631		11.5044	7.11477	11.7694	7.23525	10.9145	9.60622	9.88877	7.35699
1.88752	0.673263	1.88693	0.605264	1.88634	0.623747	1.88693	0.481169		1.89044	0.967549	1.88739	0.65056	0.378121	0.0415695				0.378148	0.0388996	1.89082	0.267808	1.8871	0.196995				1.8871	1.21825	1.92802	1.45081	1.88541	1.87025	0.410094	1.74867		11.5077	7.1142	11.7727	7.23521	10.918	9.60569	9.89204	7.35737
1.8909	0.673263	1.89031	0.605378	1.88964	0.624317	1.89028	0.481016		1.89382	0.96831	1.89069	0.651587	0.378792	0.0416834				0.378791	0.0392039	1.89412	0.268265	1.89055	0.196919				1.89039	1.2184	1.93137	1.45199	1.88878	1.87147	0.410764	1.74966		11.511	7.11382	11.7759	7.23479	10.9214	9.60534	9.89536	7.3582
1.89428	0.673491	1.89358	0.604617	1.89302	0.627132	1.89369	0.480674		1.89723	0.969602	1.89398	0.652119	0.379461	0.0419495				0.379488	0.0388996	1.89744	0.268911	1.89396	0.197185				1.89366	1.21859	1.93472	1.45537	1.89208	1.87295	0.411434	1.75095		11.5143	7.11386	11.7792	7.23472	10.9247	9.60504	9.89869	7.35866
1.89752	0.673682	1.89688	0.604731	1.89637	0.627892	1.89709	0.480864		1.90058	0.9712	1.89733	0.65288	0.380105	0.042254				0.380158	0.0388996	1.90074	0.268987	1.89731	0.197679				1.89701	1.21935	1.93796	1.45674	1.89543	1.87577	0.412077	1.75179		11.5177	7.11401	11.7826	7.23445	10.928	9.60466	9.90201	7.35904
1.90076	0.674176	1.90025	0.605378	1.89985	0.626105	1.90044	0.481207		1.90393	0.972645	1.90068	0.653603	0.380774	0.0419877				0.380801	0.0392039	1.90406	0.268911	1.90063	0.198402				1.90041	1.22019	1.94128	1.45826	1.89873	1.87683	0.41272	1.75057		11.5211	7.11416	11.786	7.23407	10.9313	9.60413	9.90541	7.35919
1.90414	0.67467	1.90363	0.605682	1.90323	0.626751	1.90379	0.481359		1.90736	0.974622	1.90409	0.657672	0.381445	0.0416074				0.381498	0.0392799	1.90752	0.269216	1.90393	0.19901				1.90387	1.22076	1.94445	1.45986	1.90205	1.8782	0.41339	1.7546		11.5245	7.11386	11.7894	7.23396	10.9347	9.60386	9.90882	7.35946
1.90749	0.674746	1.90703	0.60842	1.90658	0.627854	1.90709	0.481587		1.91065	0.9766	1.90749	0.66079	0.382114	0.0420637				0.382168	0.0396983	1.91092	0.26952	1.90722	0.199467				1.90728	1.22338	1.94796	1.4613	1.90545	1.87934	0.414114	1.75658		11.528	7.11329	11.7928	7.23388	10.938	9.60344	9.9122	7.35969
1.91092	0.675393	1.91041	0.608725	1.90988	0.628501	1.91036	0.481739		1.91392	0.978502	1.91084	0.662768	0.382785	0.0423679				0.382838	0.0404209	1.9143	0.270014	1.91052	0.202205				1.91063	1.22414	1.95139	1.46267	1.90888	1.88132	0.414784	1.75825		11.5312	7.11264	11.7961	7.23388	10.9413	9.60329	9.91554	7.35976
1.91416	0.675887	1.91373	0.607127	1.91314	0.628767	1.91373	0.481891		1.9173	0.980251	1.91427	0.664746	0.383481	0.0424058				0.383508	0.0404209	1.91767	0.270471	1.91387	0.200722				1.91387	1.2249	1.95485	1.46374	1.91226	1.88337	0.415454	1.75924		11.5345	7.10868	11.7994	7.23377	10.9447	9.60272	9.91884	7.36014
1.91767	0.676458	1.91708	0.60766	1.91649	0.629375	1.91708	0.482386		1.92062	0.981088	1.91757	0.664822	0.384151	0.0427103				0.384178	0.040535	1.92094	0.270737	1.91738	0.201672				1.91714	1.22407	1.9582	1.46457	1.91561	1.88489	0.416124	1.76008		11.5378	7.10807	11.8027	7.23407	10.9481	9.60219	9.92216	7.36011
1.92102	0.676572	1.92038	0.608725	1.91987	0.62987	1.92033	0.483374		1.92397	0.982457	1.92081	0.662654	0.384822	0.042444				0.384848	0.0408012	1.92427	0.271003	1.92078	0.202585				1.92046	1.22509	1.96155	1.46572	1.91893	1.88611	0.416767	1.76122		11.5411	7.10716	11.806	7.23392	10.9515	9.60204	9.92551	7.36007
1.92432	0.67661	1.92365	0.609181	1.92325	0.630478	1.92386	0.483945		1.92735	0.983294	1.92416	0.663643	0.385518	0.042444				0.385545	0.0409913	1.92756	0.271802	1.92416	0.203498				1.92378	1.22555	1.96484	1.46739	1.92223	1.88725	0.417464	1.76266		11.5445	7.10594	11.8094	7.23369	10.9549	9.60188	9.92878	7.36026
1.92764	0.676306	1.92705	0.609599	1.92668	0.631581	1.92721	0.484173		1.93075	0.985043	1.92748	0.665088	0.386189	0.0428622				0.386188	0.0408012	1.93091	0.27279	1.92746	0.20403				1.92724	1.22608	1.96811	1.46815	1.9255	1.88809	0.418134	1.76418		11.548	7.1045	11.8128	7.23392	10.9582	9.60124	9.93216	7.36033
1.93102	0.677104	1.9304	0.610056	1.93	0.632342	1.93059	0.484553		1.93413	0.987249	1.93086	0.666001	0.386831	0.0431287				0.386885	0.0408012	1.93434	0.273323	1.93075	0.204677				1.9307	1.22699	1.97143	1.46959	1.92885	1.88946	0.418777	1.76608		11.5514	7.10313	11.8163	7.23373	10.9615	9.60048	9.93556	7.36037
1.9344	0.677561	1.93381	0.610056	1.93335	0.632532	1.93389	0.484705		1.93745	0.988313	1.93426	0.668549	0.387502	0.0430524				0.387555	0.040535	1.93777	0.274083	1.9341	0.205171				1.9341	1.22829	1.97476	1.47036	1.93231	1.89159	0.419474	1.76791		11.5547	7.10229	11.8196	7.23354	10.9648	9.59991	9.93894	7.36003
1.9378	0.677713	1.93718	0.610284	1.93673	0.63276	1.93716	0.485124		1.94075	0.989835	1.93767	0.669994	0.388144	0.0430145				0.388225	0.0403068	1.94112	0.274083	1.9374	0.20559				1.93745	1.23114	1.97819	1.46929	1.93568	1.89288	0.420144	1.7692		11.558	7.10123	11.823	7.23285	10.9681	9.59918	9.94232	7.35957
1.94115	0.678093	1.94037	0.610626	1.94	0.633331	1.94051	0.485504		1.9441	0.991204	1.94104	0.669842	0.388815	0.0429006				0.388895	0.0402687	1.94447	0.274274	1.94078	0.206502				1.94072	1.23243	1.98157	1.47302	1.93903	1.89455	0.420814	1.77034		11.5613	7.10271	11.8263	7.23259	10.9715	9.5988	9.94564	7.35866
1.94447	0.677979	1.94394	0.61093	1.94338	0.633407	1.94388	0.486075		1.94742	0.992725	1.94434	0.669043	0.389511	0.0427103				0.389538	0.0397363	1.94761	0.27473	1.94421	0.206959				1.94402	1.23304	1.98492	1.47454	1.94241	1.89539	0.421457	1.77187		11.5646	7.10119	11.8296	7.23175	10.975	9.59846	9.94896	7.3584
1.94785	0.678359	1.94726	0.611387	1.94675	0.633749	1.94731	0.486341		1.95085	0.994171	1.94758	0.672808	0.390155	0.0432045				0.390208	0.0397363	1.95109	0.275072	1.94761	0.207263				1.94731	1.23156	1.98835	1.47674	1.94571	1.89562	0.422154	1.77392		11.568	7.10039	11.8329	7.23148	10.9784	9.59762	9.95231	7.35847
1.95115	0.67893	1.95053	0.611425	1.9501	0.634015	1.95066	0.486911		1.95426	0.995615	1.95093	0.675395	0.390851	0.0434709				0.390878	0.0395081	1.95442	0.275377	1.95096	0.207529				1.95064	1.23274	1.99164	1.47743	1.94906	1.89486	0.422824	1.77544		11.5713	7.0994	11.8362	7.23145	10.9817	9.59667	9.95561	7.35874
1.95444	0.679614	1.95388	0.611463	1.95351	0.633863	1.95399	0.487748		1.95763	0.997061	1.95428	0.67798	0.391521	0.043623				0.391548	0.0396603	1.95771	0.275985	1.95426	0.207833				1.9541	1.23384	1.99497	1.47827	1.95235	1.89638	0.423494	1.77803		11.5747	7.09651	11.8396	7.23095	10.985	9.59618	9.95899	7.35881
1.95785	0.678816	1.9572	0.611691	1.95683	0.634205	1.95734	0.488547		1.96082	0.998278	1.95771	0.67935	0.392192	0.0442314				0.392191	0.0398124	1.96117	0.276479	1.95755	0.207986				1.95753	1.23445	1.99826	1.47636	1.95565	1.89722	0.424164	1.77978		11.5781	7.09769	11.843	7.23103	10.9883	9.59557	9.96239	7.35847
1.96117	0.67912	1.96058	0.612071	1.96021	0.634738	1.96066	0.489041		1.96428	0.999875	1.96114	0.680186	0.392861	0.0444214				0.392861	0.0396222	1.96457	0.278799	1.96088	0.208632				1.96088	1.23513	2.00161	1.47789	1.95908	1.89752	0.424807	1.78092		11.5815	7.0967	11.8464	7.2308	10.9916	9.59549	9.96577	7.35908
1.96457	0.6795	1.96404	0.612452	1.96358	0.635422	1.96398	0.489535		1.96752	1.00109	1.96447	0.681023	0.393532	0.0444214				0.393504	0.039318	1.96792	0.277316	1.96415	0.209088				1.96423	1.23574	2.00502	1.47903	1.96254	1.89839	0.425477	1.78267		11.5848	7.09579	11.8498	7.23103	10.9949	9.59565	9.96917	7.35957
1.96795	0.679919	1.96739	0.612832	1.96688	0.635689	1.96736	0.490334		1.97087	1.00269	1.96787	0.67992	0.394175	0.0445356				0.394201	0.0396603	1.97125	0.278001	1.96736	0.209126				1.9675	1.23624	2.00842	1.47998	1.96591	1.89946	0.426147	1.78419		11.5881	7.09499	11.8531	7.2308	10.9984	9.59508	9.97244	7.36026
1.9713	0.680793	1.97074	0.613326	1.9702	0.636525	1.97071	0.491095		1.97425	1.00497	1.97114	0.681137	0.394898	0.0447259				0.394871	0.0400406	1.97457	0.278647	1.97101	0.209431				1.97082	1.23696	2.01177	1.48344	1.96926	1.90094	0.426844	1.78502		11.5915	7.09431	11.8564	7.23114	11.0018	9.5945	9.97576	7.36033
1.97468	0.681364	1.97401	0.613364	1.97353	0.637286	1.97409	0.491893		1.97768	1.00604	1.97441	0.682088	0.395541	0.044802				0.395541	0.0401927	1.97787	0.278875	1.97438	0.209621				1.97417	1.23791	2.01512	1.48397	1.97256	1.90528	0.42754	1.78533		11.5948	7.09328	11.8597	7.23118	11.0053	9.5942	9.97911	7.36018
1.97795	0.684558	1.97725	0.613593	1.97685	0.637894	1.97746	0.492426		1.98103	1.00801	1.97779	0.682963	0.396212	0.0452204				0.396238	0.0404969	1.98116	0.279332	1.97776	0.209963				1.97752	1.23867	2.01842	1.48526	1.97591	1.9071	0.42821	1.7843		11.5982	7.09222	11.863	7.23114	11.0086	9.59405	9.98241	7.35976
1.98124	0.684711	1.9806	0.613669	1.98028	0.639035	1.98081	0.492806		1.98438	1.00946	1.98116	0.683837	0.396881	0.0455244				0.396881	0.0406871	1.98451	0.27956	1.98103	0.21042				1.98092	1.23916	2.02174	1.48572	1.97918	1.9087	0.428854	1.78521		11.6016	7.0886	11.8664	7.23126	11.0118	9.59355	9.98584	7.35976
1.98459	0.683684	1.98398	0.613669	1.98363	0.63972	1.98425	0.4933		1.98776	1.00999	1.98441	0.68475	0.397552	0.0450301				0.397524	0.0408012	1.98797	0.279826	1.9843	0.211104				1.98433	1.23989	2.02509	1.48526	1.9825	1.90954	0.429524	1.78632		11.605	7.0883	11.8699	7.23122	11.0151	9.59317	9.98927	7.36022
1.98794	0.683912	1.98738	0.613517	1.98701	0.640328	1.98754	0.493719		1.99105	1.01166	1.98797	0.688249	0.398249	0.0448782				0.398194	0.0410674	1.99143	0.27975	1.98768	0.211218				1.9877	1.24057	2.02836	1.48595	1.98596	1.91068	0.430194	1.78959		11.6083	7.08997	11.8732	7.23095	11.0184	9.59268	9.99265	7.36045
1.99137	0.684292	1.99081	0.61344	1.99041	0.640823	1.99081	0.494517		1.99432	1.01303	1.99135	0.689922	0.398891	0.045068				0.398864	0.0410674	1.99478	0.28013	1.99103	0.211827				1.99103	1.24126	2.03182	1.48663	1.98936	1.91159	0.430864	1.79134		11.6116	7.08974	11.8766	7.23038	11.0217	9.59169	9.99597	7.36075
1.9948	0.684635	1.99416	0.613554	1.99371	0.641393	1.99416	0.49505		1.99767	1.01486	1.9947	0.691519	0.399589	0.0452962				0.399534	0.0411435	1.99813	0.280625	1.9944	0.212625				1.9943	1.24175	2.03519	1.48724	1.99271	1.91288	0.431534	1.79316		11.615	7.08925	11.8799	7.23019	11.0251	9.59116	9.99927	7.36068
1.99797	0.684711	1.99756	0.614049	1.99684	0.641469	1.99751	0.495848		2.00099	1.01676	1.99799	0.692889	0.400258	0.0452583				0.400204	0.0415618	2.0014	0.280815	1.99783	0.213234				1.99762	1.2424	2.03854	1.48815	1.99609	1.9138	0.43223	1.79506		11.6183	7.08879	11.8831	7.23015	11.0286	9.59032	10.0026	7.36106
2.00148	0.684863	2.00086	0.614467	2.00035	0.641659	2.00094	0.498359		2.00445	1.01798	2.00124	0.694182	0.400928	0.044688				0.400848	0.0415998	2.00472	0.281766	2.00124	0.21388				2.00094	1.24304	2.04192	1.48941	1.99939	1.91228	0.432927	1.79643		11.6216	7.08841	11.8864	7.22993	11.032	9.58739	10.0059	7.36125
2.00475	0.685015	2.0041	0.616711	2.0037	0.641774	2.00432	0.496875		2.00786	1.01927	2.00459	0.694866	0.401598	0.0441933				0.401518	0.0417139	2.00802	0.282336	2.00456	0.214679				2.00424	1.24365	2.04527	1.49302	2.00268	1.913	0.43357	1.79757		11.6249	7.08811	11.8897	7.2297	11.0353	9.58724	10.0092	7.36148
2.00804	0.685661	2.00748	0.615304	2.00713	0.641697	2.00767	0.497408		2.01105	1.0211	2.00796	0.696083	0.402268	0.0441933				0.402161	0.041828	2.01137	0.28264	2.00786	0.215592				2.0077	1.24415	2.04859	1.49485	2.00595	1.91365	0.43424	1.79902		11.6284	7.08826	11.8931	7.2297	11.0386	9.58903	10.0127	7.36155
2.01139	0.685966	2.01083	0.616027	2.01051	0.641926	2.01102	0.497674		2.01458	1.02239	2.01137	0.697985	0.402938	0.0207283				0.402831	0.0419041	2.01482	0.283097	2.01115	0.21639				2.01113	1.2446	2.05189	1.49622	2.00928	1.91444	0.434884	1.80062		11.6318	7.08815	11.8966	7.22947	11.042	9.58876	10.0161	7.36174
2.01477	0.686688	2.01423	0.617167	2.01389	0.64242	2.0141	0.498168		2.01788	1.02452	2.0148	0.698517	0.403608	-0.0185199				0.403528	0.0419041	2.01825	0.284048	2.0145	0.217189				2.01453	1.24533	2.05521	1.49797	2.01273	1.91524	0.435554	1.80153		11.6351	7.08788	11.9001	7.22917	11.0453	9.58774	10.0194	7.36167
2.0182	0.687221	2.01766	0.618384	2.01724	0.642762	2.01756	0.498244		2.02115	1.02612	2.01815	0.699886	0.404279	-0.0191283				0.404224	0.0420182	2.0216	0.284694	2.0178	0.217531				2.01788	1.24635	2.05859	1.49903	2.01616	1.91859	0.43625	1.80336		11.6385	7.08796	11.9034	7.22936	11.0486	9.58709	10.0228	7.36155
2.02158	0.687677	2.02101	0.619069	2.02048	0.645843	2.02093	0.498511		2.0245	1.0268	2.02152	0.70194	0.404922	-0.0192804				0.404894	0.041752	2.02493	0.285074	2.02115	0.21795				2.02118	1.24689	2.06202	1.50063	2.01954	1.92026	0.43692	1.80495		11.6418	7.08773	11.9067	7.22932	11.0521	9.58659	10.0261	7.36227
2.02493	0.688133	2.02426	0.619297	2.02378	0.646832	2.02431	0.49832		2.02788	1.02878	2.02477	0.703689	0.405619	-0.0188241				0.405564	0.0414097	2.02825	0.286025	2.02463	0.218786				2.02447	1.24753	2.0654	1.50078	2.02292	1.92148	0.43759	1.80541		11.6451	7.08761	11.9099	7.22867	11.0555	9.58397	10.0294	7.36231
2.0283	0.688704	2.02769	0.619716	2.0271	0.647592	2.02777	0.498206		2.03131	1.02977	2.02801	0.705135	0.406288	-0.018748				0.406261	0.0414477	2.03155	0.286482	2.02804	0.219471				2.02777	1.24803	2.06877	1.4996	2.02619	1.92277	0.438234	1.80716		11.6484	7.08761	11.9133	7.2281	11.0588	9.58298	10.0327	7.36231
2.0316	0.689122	2.03096	0.620742	2.03045	0.648885	2.03115	0.498282		2.03471	1.03053	2.03139	0.705819	0.406932	-0.0180635				0.406931	0.0410294	2.03487	0.286444	2.03139	0.220041				2.03112	1.2481	2.07204	1.50051	2.02948	1.92323	0.438877	1.8083		11.6518	7.08754	11.9166	7.22757	11.0622	9.58154	10.0361	7.36224
2.03487	0.68935	2.03428	0.621009	2.03391	0.647516	2.03444	0.498777		2.03806	1.03228	2.03476	0.706275	0.407601	-0.0169985				0.407628	0.0408012	2.03819	0.28671	2.03474	0.220764				2.03452	1.2486	2.07534	1.50135	2.03278	1.92213	0.439547	1.80952		11.6552	7.0848	11.9201	7.22696	11.0655	9.58138	10.0395	7.36216
2.03825	0.689426	2.03763	0.621465	2.03731	0.648277	2.03782	0.499233		2.04146	1.03448	2.03817	0.705591	0.408272	-0.0175309				0.408325	0.0408772	2.04162	0.287242	2.03803	0.221372				2.03798	1.24955	2.07869	1.50253	2.03613	1.92346	0.440217	1.81134		11.6586	7.0864	11.9235	7.22612	11.0688	9.58275	10.0429	7.36216
2.04157	0.689464	2.04101	0.621807	2.04066	0.649076	2.04109	0.499728		2.04457	1.03661	2.04157	0.709622	0.408941	-0.0172648				0.408995	0.0408012	2.04503	0.287699	2.0413	0.221829				2.04133	1.25008	2.08201	1.50572	2.03959	1.9246	0.440887	1.81241		11.662	7.08613	11.9269	7.22574	11.0721	9.58245	10.0463	7.36224
2.045	0.689845	2.04444	0.621845	2.04401	0.649684	2.04438	0.500602		2.04798	1.03943	2.04495	0.712132	0.409585	-0.0165043				0.409692	0.0409913	2.04838	0.287851	2.04457	0.222589				2.04468	1.25251	2.08544	1.5074	2.04302	1.92779	0.441584	1.81393		11.6652	7.08571	11.9302	7.22536	11.0754	9.58192	10.0496	7.36239
2.04838	0.690187	2.04781	0.622111	2.04728	0.649912	2.04776	0.501021		2.05138	1.04057	2.04832	0.714186	0.410254	-0.0157053				0.410362	0.0414857	2.05173	0.288193	2.04795	0.223312				2.04792	1.25335	2.0889	1.50922	2.04637	1.92863	0.442254	1.81492		11.6685	7.08541	11.9335	7.22487	11.0788	9.58112	10.0529	7.36178
2.05175	0.690225	2.05103	0.622302	2.0506	0.650293	2.05114	0.501363		2.05473	1.04042	2.05159	0.715251	0.410925	-0.0149066				0.411032	0.0414857	2.055	0.288345	2.05143	0.224149				2.05125	1.25206	2.09222	1.51074	2.04966	1.92722	0.442897	1.81621		11.6719	7.08518	11.9368	7.2246	11.0822	9.58032	10.0563	7.36148
2.05513	0.690453	2.05451	0.622568	2.05395	0.650825	2.0546	0.501743		2.05813	1.04186	2.05481	0.716164	0.411621	-0.013994				0.411702	0.041828	2.05835	0.288535	2.05484	0.224643				2.0546	1.25548	2.09555	1.51158	2.05296	1.9281	0.44354	1.81804		11.6752	7.08488	11.9402	7.22422	11.0856	9.57743	10.0596	7.36125
2.0584	0.690377	2.05776	0.622454	2.05733	0.651395	2.05797	0.502124		2.06151	1.04095	2.05821	0.716772	0.412265	-0.0131955				0.412345	0.0427788	2.06164	0.289334	2.05824	0.224909				2.05792	1.25449	2.09884	1.51189	2.05628	1.92916	0.44421	1.81902		11.6786	7.0845	11.9435	7.22384	11.089	9.57636	10.0629	7.36094
2.06154	0.690796	2.06113	0.623138	2.06079	0.651928	2.0613	0.502618		2.06489	1.04255	2.06156	0.715745	0.412962	-0.0127771				0.413042	0.0432732	2.06502	0.290171	2.06154	0.225176				2.06132	1.25738	2.10217	1.51055	2.05961	1.92992	0.44488	1.82001		11.682	7.08446	11.9469	7.22331	11.0923	9.57576	10.0663	7.36109
2.06505	0.69129	2.06446	0.623861	2.06416	0.652042	2.0647	0.503265		2.06826	1.04665	2.06499	0.716658	0.413605	-0.0121686				0.413712	0.0433873	2.06842	0.290779	2.06481	0.225518				2.06478	1.25807	2.10546	1.51151	2.06296	1.93072	0.445577	1.82123		11.6854	7.08404	11.9504	7.22304	11.0956	9.57743	10.0697	7.36125
2.06842	0.691708	2.06786	0.624241	2.06751	0.65208	2.06794	0.503835		2.07156	1.04772	2.06824	0.717723	0.414275	-0.0111036				0.414382	0.0437676	2.0718	0.291502	2.06813	0.225784				2.06813	1.25693	2.10881	1.51265	2.06641	1.93167	0.446247	1.82222		11.6888	7.08145	11.9537	7.22274	11.0989	9.57652	10.0731	7.36125
2.07185	0.692051	2.07126	0.626751	2.07089	0.652574	2.07121	0.503797		2.0748	1.04954	2.07177	0.71856	0.414945	-0.010457				0.415052	0.0441479	2.07515	0.292376	2.0714	0.226278				2.07148	1.25761	2.1123	1.51344	2.06982	1.93217	0.44689	1.821		11.6921	7.08286	11.957	7.22217	11.1022	9.57568	10.0765	7.36136
2.07523	0.692013	2.07464	0.627284	2.07411	0.653259	2.07459	0.50452		2.07812	1.05122	2.0751	0.721336	0.415615	-0.00965858				0.415695	0.044186	2.0785	0.292795	2.07478	0.226697				2.07478	1.2586	2.1157	1.5182	2.07317	1.93194	0.44756	1.82458		11.6954	7.08225	11.9603	7.22198	11.1057	9.57511	10.0798	7.36132
2.07855	0.692697	2.07802	0.625763	2.07743	0.653297	2.07794	0.505394		2.08145	1.05152	2.07839	0.722553	0.416311	-0.00882196				0.416365	0.0444522	2.08182	0.293593	2.07821	0.226811				2.0781	1.25928	2.11905	1.52018	2.07652	1.92483	0.44823	1.82633		11.6987	7.08195	11.9637	7.22186	11.1091	9.57484	10.0831	7.36155
2.08177	0.693001	2.08129	0.626219	2.08062	0.653411	2.0814	0.505889		2.08485	1.05297	2.08166	0.723846	0.416982	-0.00836563				0.417008	0.0444902	2.08515	0.294468	2.08161	0.227343				2.08142	1.2597	2.12243	1.52109	2.07981	1.92711	0.4489	1.82792		11.702	7.08153	11.967	7.22202	11.1125	9.57431	10.0862	7.36182
2.08523	0.693838	2.08456	0.626523	2.08413	0.653563	2.08477	0.506383		2.08828	1.05434	2.08504	0.725139	0.417651	-0.00771904				0.417651	0.0443761	2.08847	0.294848	2.08499	0.228104				2.08475	1.26016	2.12567	1.52223	2.08314	1.92543	0.449597	1.82975		11.7054	7.08115	11.9703	7.22179	11.1158	9.57393	10.0897	7.36216
2.08852	0.694142	2.08793	0.626485	2.08756	0.654058	2.08799	0.506801		2.09163	1.05281	2.08839	0.726356	0.418295	-0.0070343				0.418348	0.044262	2.09177	0.295229	2.08828	0.228446				2.0882	1.26084	2.12902	1.52231	2.08646	1.92543	0.450267	1.8315		11.7088	7.08081	11.9737	7.22141	11.119	9.57366	10.0931	7.36189
2.09187	0.694751	2.09131	0.626295	2.09091	0.655275	2.0915	0.506649		2.09501	1.05639	2.09177	0.727269	0.418991	-0.00612164				0.418991	0.0444142	2.0952	0.295799	2.09158	0.228979				2.09161	1.26126	2.13234	1.52147	2.08981	1.92859	0.450937	1.83249		11.7122	7.08027	11.9772	7.2211	11.1225	9.57325	10.0966	7.3617
2.0952	0.695245	2.09471	0.626409	2.09429	0.659078	2.0948	0.506231		2.09831	1.05814	2.0952	0.728486	0.419662	-0.00570345				0.419661	0.0447564	2.0986	0.296103	2.09493	0.230044				2.09496	1.26172	2.13567	1.52212	2.09319	1.92794	0.451634	1.83332		11.7156	7.08001	11.9805	7.22072	11.1257	9.57268	10.1	7.3617
2.09865	0.69593	2.09812	0.626409	2.09761	0.659914	2.09806	0.506155		2.1016	1.05936	2.09857	0.729551	0.420359	-0.0049808				0.420304	0.0447183	2.10198	0.296408	2.09825	0.230576				2.09831	1.2624	2.1391	1.52303	2.09662	1.92985	0.452304	1.83462		11.7189	7.07948	11.9839	7.22027	11.129	9.57199	10.1033	7.36121
2.10203	0.696842	2.10141	0.626257	2.10088	0.660675	2.10139	0.505432		2.10498	1.06111	2.10198	0.731072	0.421028	-0.00452423				0.420974	0.0448705	2.10519	0.297016	2.10166	0.23088				2.1016	1.26324	2.1425	1.52345	2.09997	1.93099	0.453	1.83576		11.7222	7.07902	11.9872	7.21951	11.1325	9.57127	10.1066	7.36102
2.10541	0.697337	2.10476	0.626523	2.1042	0.658469	2.10474	0.5049		2.10838	1.06331	2.10527	0.732593	0.421725	-0.00395393				0.421671	0.0452889	2.1087	0.296978	2.10514	0.231413				2.1049	1.26605	2.14588	1.5239	2.10332	1.93213	0.453697	1.83697		11.7255	7.07833	11.9905	7.21913	11.1359	9.56823	10.1098	7.36079
2.10876	0.697907	2.10806	0.62717	2.10758	0.659154	2.1082	0.504976		2.11179	1.06438	2.10849	0.73419	0.422395	-0.00315523				0.422341	0.0450607	2.11203	0.297206	2.10849	0.231831				2.10822	1.26712	2.14923	1.52428	2.10661	1.93388	0.45434	1.83812		11.7289	7.07795	11.9938	7.21836	11.1393	9.56701	10.1132	7.36071
2.112	0.697907	2.11133	0.627892	2.1109	0.659876	2.11157	0.505166		2.11514	1.06521	2.11184	0.736472	0.423038	-0.00266075				0.423011	0.0446423	2.11532	0.297701	2.11187	0.232363				2.11155	1.26788	2.1525	1.52542	2.10994	1.93639	0.455037	1.83979		11.7323	7.07761	11.9971	7.21783	11.1426	9.5664	10.1165	7.36079
2.11532	0.69825	2.11473	0.628349	2.11436	0.660485	2.11492	0.50547		2.11849	1.06673	2.11516	0.738222	0.423735	-0.0019002				0.423654	0.0443761	2.11862	0.298005	2.11514	0.233276				2.11495	1.26582	2.15585	1.52653	2.11323	1.93829	0.455707	1.84123		11.7356	7.07735	12.0005	7.21764	11.1459	9.56807	10.1199	7.36098
2.11867	0.69825	2.11814	0.629071	2.11774	0.660789	2.1183	0.509083		2.12186	1.06825	2.11857	0.739819	0.424378	-0.00125384				0.424324	0.0440338	2.12202	0.298423	2.11843	0.234075				2.11838	1.26636	2.15914	1.53029	2.11653	1.93943	0.456377	1.84268		11.739	7.0775	12.0039	7.21711	11.1492	9.5667	10.1234	7.36068
2.12205	0.698554	2.12157	0.62968	2.12111	0.660751	2.12154	0.509844		2.12513	1.0694	2.12202	0.741036	0.425048	-0.000454903				0.424994	0.0437676	2.12543	0.298652	2.12178	0.236509				2.12176	1.26697	2.16244	1.53189	2.11999	1.93989	0.45702	1.84466		11.7424	7.07769	12.0073	7.21681	11.1525	9.56572	10.1268	7.36033
2.12548	0.698554	2.12495	0.629984	2.12449	0.661474	2.12481	0.510985		2.1284	1.07175	2.12537	0.742405	0.425745	0.000457764				0.425664	0.0435014	2.12883	0.299222	2.12508	0.234912				2.12513	1.26792	2.16592	1.53128	2.12342	1.93821	0.457664	1.84534		11.7457	7.07765	12.0107	7.21639	11.1559	9.56499	10.1299	7.36026
2.12886	0.698592	2.1283	0.630783	2.12773	0.661816	2.12816	0.509197		2.13181	1.07449	2.12872	0.744078	0.426389	0.00121832				0.426361	0.0435394	2.13221	0.299945	2.12846	0.235558				2.12846	1.26826	2.16935	1.52991	2.12679	1.93928	0.458387	1.84625		11.749	7.07735	12.014	7.2162	11.1592	9.56237	10.1334	7.35995
2.13215	0.698744	2.13167	0.631277	2.13103	0.662805	2.13156	0.510072		2.13516	1.07556	2.13199	0.745752	0.427058	0.0017128				0.427031	0.0435394	2.13548	0.300515	2.13191	0.235938				2.13175	1.26856	2.1727	1.53121	2.13012	1.94046	0.459084	1.848		11.7524	7.07716	12.0173	7.21536	11.1628	9.56366	10.1367	7.35935
2.13553	0.699276	2.13494	0.631277	2.13435	0.663603	2.13505	0.510909		2.13856	1.07761	2.13526	0.74636	0.427702	0.0023973				0.427674	0.0435394	2.1388	0.300895	2.13532	0.236585				2.13505	1.26875	2.17608	1.53254	2.13341	1.94137	0.459754	1.84945		11.7557	7.07689	12.0206	7.21513	11.1661	9.5626	10.14	7.35878
2.1388	0.700037	2.13821	0.631505	2.13773	0.664098	2.13845	0.511365		2.14199	1.07913	2.13867	0.746436	0.428398	0.00327206				0.428344	0.0435394	2.14212	0.30139	2.13867	0.237041				2.13832	1.26925	2.17938	1.53569	2.13671	1.94179	0.460424	1.85105		11.7591	7.07662	12.0239	7.21487	11.1694	9.55948	10.1433	7.3584
2.14212	0.700455	2.14161	0.632228	2.14119	0.664364	2.1418	0.511745		2.14534	1.08073	2.14204	0.745409	0.429042	0.00410891				0.429014	0.0440719	2.14542	0.302265	2.14196	0.23746				2.14175	1.27027	2.18267	1.53744	2.14003	1.94521	0.461094	1.85318		11.7625	7.07639	12.0274	7.21445	11.1727	9.56054	10.1468	7.35809
2.14553	0.701292	2.14499	0.632342	2.14459	0.664592	2.14513	0.51205		2.14869	1.08202	2.14545	0.746703	0.429738	0.00505948				0.429684	0.0446804	2.14885	0.302645	2.14529	0.238068				2.14521	1.2713	2.18594	1.53828	2.14338	1.9462	0.461737	1.85454		11.7659	7.07609	12.0306	7.21445	11.176	9.55811	10.1502	7.3582
2.1489	0.701748	2.14837	0.632076	2.14799	0.665163	2.14837	0.512392		2.15199	1.08385	2.14885	0.747957	0.430408	0.00578213				0.430354	0.0448705	2.15228	0.303329	2.14864	0.238562				2.14861	1.27206	2.18924	1.53957	2.14684	1.94795	0.462407	1.85599		11.7692	7.07556	12.0342	7.21426	11.1793	9.55925	10.1535	7.35813
2.15233	0.702281	2.15177	0.632152	2.15132	0.665087	2.15164	0.51281		2.15526	1.0859	2.15201	0.751989	0.431078	0.00593424				0.431051	0.0450607	2.15563	0.304128	2.15188	0.241757				2.15199	1.27488	2.19272	1.54003	2.15027	1.95	0.46305	1.85782		11.7725	7.07529	12.0375	7.21433	11.1826	9.55807	10.1569	7.35779
2.15568	0.702889	2.15512	0.632342	2.15456	0.665277	2.15507	0.513001		2.15863	1.08643	2.15555	0.754194	0.431695	0.00654268				0.431748	0.0448325	2.15895	0.304546	2.15526	0.24343				2.15528	1.27548	2.19602	1.539	2.15365	1.95137	0.46372	1.8588		11.7758	7.07525	12.0408	7.21407	11.1861	9.55704	10.1601	7.35782
2.15903	0.703384	2.1585	0.632684	2.15786	0.665391	2.15845	0.513495		2.16198	1.08856	2.15885	0.755868	0.432391	0.00745559				0.432418	0.0444902	2.16225	0.305345	2.15871	0.244267				2.15858	1.27408	2.19961	1.54022	2.15694	1.95168	0.46439	1.85949		11.7791	7.07522	12.0441	7.21411	11.1895	9.55613	10.1635	7.35824
2.16238	0.703764	2.16177	0.633064	2.16121	0.665543	2.1619	0.513989		2.16541	1.08955	2.16214	0.756933	0.433035	0.00825405				0.433088	0.0448325	2.16557	0.305992	2.16212	0.24518				2.16185	1.27537	2.20293	1.5414	2.16003	1.95198	0.465034	1.86025		11.7823	7.0751	12.0474	7.21395	11.1929	9.55617	10.1668	7.3584
2.16568	0.704411	2.16504	0.633255	2.16437	0.665923	2.16525	0.514408		2.16879	1.09069	2.16552	0.757541	0.433731	0.00890064				0.433758	0.0453268	2.1689	0.306638	2.16547	0.243202				2.16517	1.27655	2.20618	1.54436	2.16351	1.95126	0.465677	1.85972		11.7859	7.07491	12.0508	7.21399	11.1963	9.55594	10.1702	7.35824
2.16898	0.704981	2.16841	0.633141	2.16801	0.666113	2.16855	0.514408		2.17211	1.09221	2.16887	0.758302	0.434375	0.00962329				0.434401	0.0453268	2.17225	0.307018	2.16879	0.243316				2.1686	1.27712	2.20947	1.5452	2.16667	1.95244	0.466347	1.86059		11.7893	7.07434	12.0542	7.21357	11.1996	9.55579	10.1736	7.35801
2.17238	0.705095	2.17176	0.633217	2.17142	0.66676	2.17174	0.514826		2.17546	1.09343	2.17227	0.757351	0.435018	0.0125136				0.435125	0.0452127	2.1757	0.307741	2.17209	0.243354				2.17206	1.27746	2.21277	1.54395	2.17021	1.95362	0.467017	1.86124		11.7927	7.07392	12.0576	7.213	11.2029	9.55587	10.177	7.35748
2.1757	0.705932	2.17517	0.633483	2.17479	0.667406	2.1752	0.515358		2.17873	1.09503	2.17562	0.758416	0.435715	0.0132742				0.435795	0.0452889	2.17911	0.308311	2.17538	0.243621				2.17544	1.27803	2.21609	1.54505	2.17369	1.95708	0.467714	1.86181		11.796	7.07358	12.0609	7.21304	11.2062	9.55583	10.1804	7.35691
2.17911	0.706236	2.17857	0.633749	2.17812	0.668357	2.17855	0.515396		2.182	1.0967	2.17895	0.761801	0.436385	0.011791				0.436492	0.0455931	2.18246	0.308692	2.17871	0.243659				2.17879	1.27815	2.21955	1.54585	2.17712	1.95807	0.468384	1.86253		11.7993	7.0729	12.0643	7.2127	11.2095	9.55598	10.1837	7.35661
2.18248	0.706769	2.1819	0.633635	2.18136	0.669042	2.18192	0.515663		2.18543	1.09792	2.18235	0.763474	0.437055	0.0120571				0.437162	0.0458212	2.18578	0.309262	2.18206	0.243621				2.18203	1.27868	2.22282	1.54672	2.18045	1.95928	0.469054	1.86318		11.8026	7.07255	12.0676	7.21239	11.2129	9.55594	10.187	7.35627
2.18586	0.707225	2.18527	0.633787	2.18466	0.669612	2.18533	0.515891		2.18878	1.0986	2.18567	0.765756	0.437752	0.0123615				0.437832	0.0460494	2.18908	0.309262	2.18551	0.243811				2.18535	1.27925	2.22636	1.54737	2.18372	1.96027	0.469724	1.8642		11.806	7.07221	12.0709	7.21213	11.2163	9.55613	10.1903	7.35577
2.18921	0.707491	2.18857	0.634243	2.18801	0.670601	2.18873	0.515967		2.19219	1.10111	2.18897	0.768114	0.438421	0.0128179				0.438502	0.0457072	2.1924	0.309871	2.18892	0.243735				2.18868	1.2794	2.22965	1.54824	2.18704	1.96202	0.470367	1.8677		11.8093	7.07172	12.0742	7.21194	11.2197	9.55541	10.1936	7.35535
2.19251	0.707871	2.19162	0.634662	2.19141	0.671324	2.19205	0.516347		2.19554	1.10233	2.19237	0.768494	0.439092	0.0134645				0.439172	0.0458593	2.19572	0.310213	2.19232	0.244533				2.192	1.27978	2.23295	1.54897	2.19042	1.96392	0.471037	1.8693		11.8127	7.07175	12.0775	7.21175	11.223	9.55499	10.1969	7.35497
2.19583	0.708404	2.19519	0.6374	2.19487	0.672274	2.19535	0.516956		2.19886	1.10332	2.19572	0.768951	0.439761	0.0137687				0.439842	0.0457452	2.19907	0.310745	2.19562	0.24537				2.19543	1.28317	2.23627	1.55281	2.19371	1.96514	0.471707	1.87113		11.8162	7.07149	12.0809	7.21209	11.2263	9.55419	10.2003	7.35463
2.19918	0.709165	2.19856	0.638617	2.19822	0.672883	2.19875	0.517146		2.20224	1.10484	2.1991	0.767582	0.440405	0.0137305				0.440512	0.0456311	2.20253	0.311012	2.19889	0.246245				2.19886	1.28416	2.2396	1.55433	2.19706	1.96628	0.472404	1.87234		11.8195	7.07107	12.0844	7.21251	11.2297	9.55324	10.2038	7.3544
2.20253	0.709545	2.202	0.636753	2.20157	0.673339	2.20202	0.51745		2.20556	1.10575	2.20245	0.769141	0.441074	0.014149				0.441182	0.0455931	2.20594	0.311392	2.20221	0.246967				2.20226	1.2856	2.24295	1.55593	2.20052	1.96643	0.473047	1.87295		11.8228	7.07115	12.0878	7.21209	11.233	9.55263	10.2072	7.35436
2.20596	0.71061	2.20535	0.637362	2.20489	0.673758	2.20532	0.517906		2.20888	1.11161	2.2058	0.772754	0.441745	0.0149474				0.441825	0.0455931	2.20929	0.31162	2.20551	0.247196				2.20559	1.28705	2.2464	1.55798	2.20392	1.96502	0.473717	1.87371		11.8262	7.07134	12.0911	7.21201	11.2363	9.55199	10.2105	7.35433
2.20931	0.711066	2.2087	0.638047	2.20813	0.674594	2.20872	0.518933		2.2121	1.11001	2.2092	0.774199	0.442442	0.0160503				0.442495	0.0453649	2.21264	0.312	2.20888	0.246815				2.20886	1.28727	2.24981	1.55874	2.20725	1.96609	0.474333	1.87523		11.8295	7.07137	12.0944	7.21209	11.2398	9.55126	10.2138	7.3544
2.21263	0.711522	2.21202	0.638275	2.21146	0.675735	2.21207	0.519922		2.21561	1.11176	2.21253	0.775492	0.443138	0.0170014				0.443165	0.0455551	2.21593	0.313103	2.21218	0.246891				2.21215	1.28583	2.25313	1.55935	2.2106	1.96715	0.47503	1.87653		11.8328	7.07111	12.0977	7.21228	11.2431	9.55031	10.2171	7.35459
2.21604	0.712283	2.21531	0.638427	2.21486	0.676268	2.21548	0.523991		2.21901	1.11306	2.21582	0.775872	0.443809	0.0200436				0.443808	0.0460875	2.21931	0.313484	2.2158	0.247614				2.21545	1.28686	2.25648	1.5579	2.21389	1.96773	0.475727	1.85789		11.8361	7.07103	12.101	7.21247	11.2465	9.54997	10.2204	7.3549
2.21928	0.712663	2.21864	0.638389	2.21824	0.676762	2.21883	0.525361		2.22239	1.11442	2.21917	0.774465	0.444451	0.0214128				0.444505	0.0458593	2.2226	0.314092	2.21896	0.247956				2.21875	1.28743	2.25975	1.55969	2.21724	1.9713	0.476424	1.79522		11.8395	7.07035	12.1043	7.21198	11.2499	9.54925	10.2237	7.35512
2.22255	0.713272	2.22204	0.638465	2.22169	0.677409	2.2222	0.525513		2.22574	1.11617	2.22244	0.775796	0.445148	0.0224776				0.445175	0.0460114	2.2259	0.314548	2.22244	0.248603				2.2222	1.28781	2.2631	1.5603	2.22051	1.97229	0.47712	1.79157		11.8429	7.07065	12.1078	7.2114	11.2532	9.54856	10.2271	7.35558
2.22593	0.713614	2.22542	0.638465	2.22502	0.677751	2.22555	0.523497		2.22917	1.11754	2.22582	0.777203	0.445845	0.0230861				0.445818	0.0461636	2.22936	0.315119	2.22574	0.251417				2.22566	1.28838	2.26645	1.56087	2.22386	1.97328	0.47779	1.78731		11.8462	7.07103	12.1112	7.21064	11.2565	9.54792	10.2306	7.35558
2.2293	0.713918	2.2288	0.639073	2.22834	0.678245	2.22885	0.524638		2.23249	1.11922	2.22925	0.780816	0.446515	0.0217931				0.446488	0.0462016	2.23274	0.315804	2.22906	0.252254				2.22904	1.28891	2.2698	1.56136	2.22729	1.97427	0.47846	1.7905		11.8497	7.07061	12.1146	7.2081	11.2598	9.54708	10.234	7.35528
2.23276	0.713995	2.23217	0.639796	2.23166	0.67874	2.23215	0.525323		2.23574	1.1215	2.23263	0.781501	0.447186	0.0225158				0.447131	0.0463918	2.23608	0.316336	2.23236	0.252786				2.23241	1.28902	2.2732	1.56216	2.2307	1.97286	0.47913	1.79035		11.853	7.07012	12.1179	7.20988	11.2631	9.54647	10.2373	7.35493
2.23611	0.714603	2.23552	0.63991	2.23496	0.678778	2.2355	0.525551		2.23906	1.1231	2.23606	0.782566	0.447855	0.0231624				0.447774	0.0469622	2.23946	0.316754	2.23574	0.251721				2.23568	1.28975	2.27658	1.56254	2.23405	1.97362	0.4798	1.7924		11.8562	7.06982	12.1213	7.20928	11.2666	9.54586	10.2405	7.35516
2.23949	0.715478	2.23895	0.640328	2.23834	0.678473	2.23885	0.525931		2.24238	1.12408	2.23933	0.783251	0.448525	0.0234284				0.448471	0.0470383	2.24278	0.316564	2.23919	0.252786				2.23901	1.29085	2.27996	1.56334	2.2374	1.97457	0.480497	1.79567		11.8596	7.06997	12.1245	7.20848	11.27	9.54525	10.2439	7.35505
2.24278	0.715934	2.24228	0.640557	2.24171	0.678512	2.2423	0.526045		2.24581	1.12393	2.24254	0.782566	0.449168	0.0238087				0.449141	0.0472664	2.24605	0.31664	2.24257	0.253699				2.2423	1.29146	2.28328	1.56418	2.24069	1.97545	0.481194	1.79773		11.8629	7.07012	12.1278	7.20756	11.2734	9.54434	10.2472	7.35474
2.24611	0.715896	2.24552	0.641165	2.24506	0.678778	2.24568	0.526235		2.24922	1.12268	2.24589	0.785989	0.449865	0.023999				0.449838	0.0477228	2.24935	0.317249	2.24576	0.253851				2.24563	1.29214	2.28655	1.5646	2.24404	1.97617	0.481864	1.7997		11.8663	7.0705	12.1312	7.20734	11.2767	9.54389	10.2506	7.35448
2.24927	0.715554	2.24884	0.642192	2.24849	0.679234	2.24903	0.526806		2.25259	1.12416	2.24924	0.786977	0.450535	0.0239608				0.450481	0.0477228	2.2527	0.317933	2.24924	0.254079				2.24906	1.29271	2.28985	1.56787	2.24734	1.97959	0.482534	1.80229		11.8698	7.07004	12.1346	7.20696	11.28	9.54339	10.254	7.35398
2.25283	0.715744	2.25219	0.642648	2.25182	0.679729	2.25241	0.527186		2.256	1.12812	2.2527	0.787814	0.451205	0.0245314				0.451151	0.0474946	2.25616	0.31858	2.25251	0.25484				2.25249	1.29344	2.29314	1.5687	2.25064	1.98119	0.483204	1.80518		11.8731	7.0694	12.138	7.20692	11.2833	9.54259	10.2575	7.35395
2.25616	0.716086	2.2556	0.642876	2.25517	0.680451	2.25549	0.527072		2.25927	1.13078	2.25616	0.788727	0.451875	0.0248356				0.451848	0.0473425	2.25962	0.321014	2.25568	0.255296				2.25586	1.29412	2.29644	1.57023	2.25409	1.98271	0.483874	1.80845		11.8765	7.06902	12.1414	7.20669	11.2866	9.54233	10.2608	7.35414
2.25953	0.716809	2.259	0.645539	2.25854	0.683494	2.25892	0.527338		2.26251	1.13306	2.25953	0.787662	0.452545	0.0254822				0.452545	0.0471904	2.26299	0.318998	2.25919	0.256057				2.25921	1.29454	2.29992	1.57114	2.2575	1.98377	0.484544	1.81172		11.8798	7.06871	12.1448	7.20623	11.2897	9.54195	10.2641	7.35417
2.26291	0.717227	2.26235	0.643827	2.26184	0.684102	2.2623	0.527604		2.26589	1.13504	2.26291	0.788727	0.453215	0.0260527				0.453215	0.0470383	2.26632	0.319378	2.26254	0.256893				2.26251	1.29511	2.30338	1.56977	2.26087	1.98522	0.485214	1.81469		11.8831	7.06833	12.1479	7.206	11.2934	9.54164	10.2674	7.35364
2.26626	0.716961	2.2657	0.643979	2.26519	0.683037	2.2657	0.526197		2.26924	1.13625	2.26615	0.791921	0.453858	0.0268512				0.453885	0.0469622	2.26956	0.320367	2.26597	0.257312				2.26581	1.29511	2.30676	1.57042	2.2642	1.98621	0.485857	1.81575		11.8864	7.06788	12.1513	7.20578	11.2968	9.54187	10.2708	7.35334
2.26967	0.716923	2.26897	0.644778	2.26854	0.683798	2.26913	0.514332		2.27264	1.13785	2.26937	0.793291	0.454528	0.0271556				0.454555	0.0465059	2.27285	0.321166	2.26937	0.257084				2.2691	1.29549	2.31011	1.57163	2.26755	1.98697	0.486554	1.81697		11.8897	7.06742	12.1546	7.20589	11.3002	9.54191	10.2741	7.35315
2.27296	0.717645	2.27221	0.645463	2.27189	0.684673	2.27251	0.513267		2.27604	1.13869	2.27272	0.795116	0.455198	0.0275738				0.455225	0.0463537	2.27615	0.321584	2.27272	0.257996				2.2724	1.29598	2.3134	1.57517	2.27084	1.98796	0.487224	1.81834		11.8931	7.06719	12.1579	7.2057	11.3035	9.54168	10.2775	7.35311
2.27626	0.7189	2.27543	0.64531	2.27527	0.685167	2.27588	0.514788		2.27937	1.13914	2.27607	0.796257	0.455869	0.0282204				0.455868	0.04662	2.2795	0.321584	2.27602	0.259023				2.27583	1.29697	2.3167	1.57601	2.27414	1.98666	0.487894	1.82016		11.8965	7.06685	12.1614	7.20555	11.3068	9.54126	10.2809	7.35284
2.27958	0.719281	2.27896	0.645463	2.27864	0.685852	2.27923	0.515472		2.28274	1.14082	2.27953	0.796865	0.456538	0.0283346				0.456511	0.0468481	2.28296	0.322307	2.27931	0.259556				2.27929	1.2975	2.32	1.57753	2.27746	1.98716	0.488537	1.8229		11.8999	7.06654	12.1648	7.20483	11.3101	9.54138	10.2843	7.35258
2.28296	0.719585	2.28242	0.645843	2.28202	0.686574	2.28248	0.519314		2.28604	1.14325	2.28298	0.79755	0.457209	0.0287149				0.457181	0.0469242	2.28642	0.323296	2.28264	0.260012				2.28269	1.29792	2.32335	1.57798	2.28095	1.98792	0.489207	1.82526		11.9033	7.06635	12.1682	7.20391	11.3134	9.54111	10.2876	7.35242
2.28639	0.719699	2.28583	0.646071	2.28537	0.687183	2.28575	0.518591		2.28934	1.14531	2.28631	0.796828	0.457878	0.0290191				0.457905	0.0471144	2.28979	0.32417	2.28591	0.259822				2.28607	1.30097	2.3268	1.57684	2.28438	1.98857	0.489877	1.82739		11.9066	7.0662	12.1715	7.20353	11.3168	9.54073	10.291	7.35231
2.28977	0.720155	2.28918	0.646642	2.28861	0.687715	2.2891	0.520797		2.29269	1.14629	2.28969	0.797968	0.458549	0.0293612				0.458575	0.0473805	2.29312	0.327327	2.28928	0.259898				2.28936	1.2996	2.33026	1.57795	2.28773	1.98898	0.490547	1.82914		11.9099	7.06605	12.1748	7.20315	11.3202	9.54012	10.2943	7.35223
2.29312	0.720802	2.29253	0.647098	2.29196	0.688209	2.29247	0.521786		2.29585	1.14728	2.29295	0.801809	0.459218	0.0295897				0.459272	0.0473425	2.29644	0.325692	2.29279	0.260164				2.29266	1.30066	2.33361	1.57928	2.29108	1.98959	0.49119	1.83104		11.9132	7.06548	12.1781	7.20289	11.3236	9.53921	10.2976	7.35182
2.29644	0.721182	2.29582	0.646908	2.29534	0.688818	2.29593	0.522242		2.29941	1.14812	2.29622	0.803179	0.459888	0.03016				0.459942	0.0474946	2.29971	0.326376	2.2962	0.261191				2.29593	1.30138	2.33696	1.57996	2.29435	1.99058	0.49186	1.83332		11.9165	7.06491	12.1814	7.2022	11.327	9.53849	10.3009	7.35155
2.29971	0.721753	2.29909	0.64687	2.29866	0.689426	2.29931	0.521253		2.30279	1.1504	2.2996	0.804015	0.460558	0.0306542				0.460558	0.0474186	2.303	0.327175	2.29957	0.262028				2.29925	1.30249	2.3402	1.58027	2.29767	1.99359	0.492504	1.83576		11.9199	7.06411	12.1848	7.20182	11.3303	9.53769	10.3042	7.35125
2.30298	0.721411	2.30247	0.646946	2.30212	0.689921	2.30266	0.522546		2.30614	1.15314	2.30295	0.805537	0.461202	0.0312629				0.461282	0.0473805	2.30635	0.328049	2.3029	0.262332				2.30266	1.30287	2.34353	1.58125	2.30099	1.99404	0.493147	1.83766		11.9234	7.06343	12.1882	7.20171	11.3336	9.53742	10.3076	7.35105
2.30638	0.722019	2.30585	0.647174	2.3055	0.690263	2.30598	0.523421		2.30957	1.15428	2.30638	0.807058	0.461898	0.0319474				0.461952	0.0474566	2.30981	0.328012	2.30619	0.264956				2.30611	1.3037	2.34685	1.58239	2.30434	1.99298	0.493817	1.83948		11.9267	7.06282	12.1917	7.20182	11.3368	9.53715	10.3111	7.3509
2.30973	0.722399	2.30925	0.64687	2.30885	0.690453	2.30925	0.524144		2.31287	1.15451	2.30978	0.808959	0.462542	0.0320616				0.462622	0.0477608	2.31319	0.32824	2.30949	0.265489				2.30949	1.30481	2.3502	1.58323	2.30777	1.99397	0.494514	1.8407		11.9302	7.05993	12.1951	7.20216	11.3402	9.53658	10.3144	7.3506
2.31322	0.722513	2.31263	0.646527	2.31217	0.690681	2.31255	0.524486		2.31611	1.15219	2.31311	0.811317	0.463184	0.0321376				0.463318	0.0480651	2.31651	0.328848	2.31279	0.264652				2.31287	1.30538	2.35366	1.58338	2.31121	1.99507	0.495157	1.84253		11.9334	7.06122	12.1984	7.20216	11.3436	9.5359	10.3178	7.35033
2.31659	0.722285	2.31595	0.646147	2.31547	0.690834	2.3159	0.525475		2.31951	1.15398	2.31649	0.813599	0.463855	0.0322897				0.463988	0.0478749	2.31984	0.32919	2.31616	0.26507				2.31611	1.30599	2.35709	1.58403	2.31456	1.99575	0.495827	1.84412		11.9367	7.06042	12.2017	7.20194	11.347	9.53533	10.3211	7.34991
2.31992	0.722437	2.31938	0.646299	2.31879	0.691328	2.31925	0.526235		2.32289	1.15576	2.31959	0.814664	0.464552	0.0329742				0.464632	0.0481411	2.32313	0.329609	2.31959	0.265755				2.31938	1.3064	2.36041	1.58464	2.31788	1.99625	0.496524	1.84565		11.9401	7.05993	12.2049	7.20228	11.3504	9.53248	10.3244	7.34984
2.32327	0.72316	2.32268	0.646565	2.32214	0.691556	2.3227	0.527072		2.32632	1.15999	2.323	0.815729	0.465275	0.0335066				0.465302	0.0483313	2.32651	0.330179	2.323	0.266401				2.32268	1.30705	2.36371	1.58578	2.32117	1.99682	0.497194	1.84778		11.9434	7.05917	12.2082	7.20266	11.3537	9.53149	10.3277	7.34965
2.32656	0.723426	2.32592	0.646565	2.32552	0.69148	2.32608	0.527985		2.32967	1.16196	2.32637	0.816489	0.465945	0.033849				0.465945	0.0483693	2.32983	0.330407	2.3264	0.266629				2.32597	1.30739	2.367	1.58886	2.32444	1.99792	0.49789	1.8493		11.9468	7.05875	12.2116	7.20273	11.3571	9.53096	10.331	7.34961
2.32986	0.724187	2.32932	0.646946	2.32895	0.691632	2.32943	0.528441		2.33305	1.16318	2.32972	0.815577	0.466615	0.0337348				0.466642	0.0482172	2.33318	0.330826	2.3297	0.267352				2.32943	1.30823	2.37035	1.59031	2.32774	1.99876	0.49856	1.85135		11.9502	7.05844	12.215	7.20239	11.3605	9.53035	10.3344	7.34969
2.33307	0.724415	2.33265	0.64706	2.33214	0.692431	2.33281	0.528974		2.3364	1.16364	2.33313	0.818771	0.467285	0.0340009				0.467312	0.0480651	2.33661	0.331777	2.33294	0.268113				2.33291	1.30903	2.37368	1.5919	2.33109	1.99922	0.49923	1.85333		11.9536	7.0578	12.2185	7.20213	11.3638	9.53118	10.3379	7.34953
2.33661	0.724985	2.33605	0.647859	2.33562	0.693001	2.3361	0.52962		2.33969	1.16523	2.3365	0.817554	0.467955	0.034914				0.467982	0.0477228	2.34002	0.332195	2.33629	0.269101				2.33634	1.31199	2.377	1.59244	2.33439	1.9996	0.4999	1.85515		11.9569	7.05742	12.2219	7.20194	11.3671	9.5302	10.3413	7.34927
2.34004	0.72567	2.33943	0.648277	2.339	0.693724	2.33921	0.530495		2.34296	1.16759	2.33988	0.820597	0.468598	0.0354462				0.468652	0.0473425	2.34337	0.332765	2.33956	0.27165				2.33967	1.31253	2.38046	1.59365	2.33795	2.00024	0.50057	1.85698		11.9602	7.05669	12.2253	7.20197	11.3704	9.52947	10.3446	7.34908
2.34337	0.726659	2.3428	0.648543	2.34227	0.696424	2.34275	0.531027		2.34634	1.1698	2.34329	0.819304	0.469268	0.0357885				0.469322	0.0473805	2.34669	0.33326	2.34294	0.27028				2.34294	1.31093	2.38386	1.59449	2.34133	2.00123	0.501214	1.8588		11.9635	7.05567	12.2285	7.20209	11.3738	9.52917	10.3479	7.34896
2.34669	0.727495	2.34618	0.648885	2.34562	0.694827	2.3461	0.531636		2.34953	1.17231	2.34655	0.820407	0.469965	0.0357885				0.469965	0.0473045	2.34999	0.333754	2.34642	0.270965				2.34621	1.31211	2.38721	1.59361	2.34465	2.00218	0.501884	1.86071		11.9668	7.05476	12.2318	7.20144	11.3772	9.52871	10.3512	7.34873
2.35007	0.727876	2.34948	0.64938	2.34897	0.695055	2.3495	0.532282		2.35312	1.17292	2.34982	0.821243	0.470635	0.0357125				0.470608	0.0470383	2.35331	0.333982	2.34985	0.271307				2.34956	1.31295	2.39059	1.59407	2.34792	2.00306	0.502554	1.86344		11.9701	7.05217	12.2351	7.20095	11.3806	9.52791	10.3545	7.34847
2.35333	0.72799	2.35277	0.65014	2.35232	0.695854	2.35288	0.532701		2.35652	1.17337	2.3532	0.822118	0.471305	0.0359027				0.471305	0.0468481	2.3566	0.334401	2.3532	0.271992				2.35291	1.31378	2.39386	1.59479	2.35124	2.00629	0.50325	1.86542		11.9736	7.05358	12.2384	7.20064	11.3839	9.52727	10.3579	7.34782
2.35666	0.72799	2.3561	0.650597	2.35575	0.696538	2.35626	0.533309		2.35987	1.17482	2.35652	0.825084	0.471949	0.0367014				0.471975	0.0470383	2.3599	0.335237	2.3565	0.272182				2.35636	1.31428	2.39718	1.59559	2.35457	2.00705	0.50392	1.86664		11.977	7.05297	12.2419	7.20057	11.3873	9.527	10.3613	7.3471
2.36006	0.728218	2.35945	0.651053	2.3591	0.696728	2.35963	0.533841		2.36325	1.17664	2.35995	0.826073	0.472645	0.0369675				0.472645	0.0474946	2.36339	0.335618	2.35977	0.272296				2.35979	1.31488	2.4005	1.59616	2.35794	2.00781	0.504617	1.86862		11.9804	7.05266	12.2453	7.20079	11.3906	9.52654	10.3648	7.34642
2.36341	0.72818	2.36285	0.651015	2.36245	0.697299	2.36293	0.534602		2.36652	1.17946	2.36339	0.827214	0.473315	0.0367773				0.473315	0.0480651	2.36682	0.336683	2.36309	0.272182				2.36314	1.31519	2.40383	1.59727	2.36137	2.0091	0.505287	1.86922		11.9838	7.05205	12.2487	7.20076	11.3939	9.52594	10.3681	7.34584
2.36684	0.728104	2.36628	0.651662	2.36577	0.697983	2.36625	0.534982		2.36979	1.18227	2.36676	0.828507	0.474012	0.0370815				0.473958	0.0484834	2.37019	0.339117	2.36639	0.27241				2.36652	1.31622	2.40723	1.59761	2.36481	2.00823	0.505957	1.87059		11.987	7.05164	12.2521	7.2003	11.3972	9.52567	10.3715	7.3452
2.37019	0.727952	2.3696	0.652384	2.36907	0.701216	2.36963	0.535287		2.37314	1.18303	2.37017	0.829116	0.474709	0.0376141				0.474655	0.0485975	2.37354	0.337253	2.36979	0.272752				2.36979	1.31732	2.41066	1.59829	2.36816	2.01161	0.506654	1.87212		11.9904	7.05133	12.2554	7.19996	11.4007	9.52491	10.3748	7.34432
2.37357	0.728028	2.37298	0.652841	2.37242	0.702737	2.37295	0.535515		2.37649	1.18364	2.37344	0.830409	0.475352	0.0378802				0.475352	0.0484834	2.37684	0.337861	2.37325	0.273095				2.37309	1.31808	2.41404	1.59879	2.37148	2.01367	0.507324	1.87356		11.9937	7.05072	12.2587	7.19992	11.4041	9.52479	10.3781	7.34387
2.37692	0.72818	2.37625	0.653335	2.37577	0.703422	2.37638	0.535933		2.37973	1.18372	2.37668	0.832234	0.475995	0.0384126				0.476022	0.0488638	2.38014	0.338432	2.37662	0.273969				2.37641	1.32082	2.41739	1.59978	2.37477	2.01428	0.50794	1.87584		11.997	7.05038	12.2619	7.2	11.4075	9.52472	10.3814	7.34318
2.38024	0.729017	2.37949	0.653335	2.37912	0.701558	2.37976	0.536504		2.38332	1.18334	2.38003	0.833908	0.476665	0.038831				0.476718	0.0493962	2.3834	0.338736	2.38003	0.27416				2.37973	1.31907	2.42068	1.60023	2.3781	2.01473	0.508664	1.87752		12.0005	7.04996	12.2652	7.19981	11.4108	9.52422	10.3847	7.34276
2.38354	0.731793	2.38287	0.654058	2.3826	0.701901	2.38314	0.537226		2.3867	1.18482	2.3834	0.835505	0.477335	0.0390592				0.477388	0.049206	2.38675	0.338774	2.3833	0.274768				2.38314	1.32006	2.42403	1.60057	2.38139	2.01351	0.509334	1.87972		12.0039	7.0497	12.2686	7.19946	11.4141	9.52339	10.3881	7.34238
2.38686	0.732554	2.38627	0.654932	2.38595	0.702509	2.38654	0.537531		2.39005	1.18836	2.38681	0.837178	0.478005	0.0392494				0.478032	0.049168	2.39019	0.339117	2.38662	0.275491				2.38657	1.32074	2.42733	1.60118	2.38474	2.01469	0.510004	1.88178		12.0072	7.04897	12.2721	7.19851	11.4174	9.52285	10.3915	7.34197
2.39018	0.73107	2.3897	0.655617	2.38927	0.702775	2.38981	0.537683		2.39329	1.19148	2.39021	0.838243	0.478675	0.0396297				0.478675	0.04913	2.39364	0.339269	2.38994	0.276137				2.38994	1.32154	2.43063	1.60133	2.3882	2.01538	0.510674	1.88345		12.0106	7.04867	12.2755	7.19783	11.4206	9.52038	10.3949	7.34124
2.39364	0.731869	2.39311	0.655617	2.39262	0.702775	2.39308	0.538633		2.39654	1.19414	2.39359	0.839004	0.479345	0.0399339				0.479345	0.0489779	2.39702	0.340029	2.39324	0.276708				2.39335	1.32203	2.43408	1.6019	2.39163	2.01633	0.511317	1.88467		12.0139	7.04863	12.2789	7.1976	11.424	9.51939	10.3983	7.34113
2.39702	0.732325	2.39646	0.656035	2.39587	0.703232	2.3964	0.539622		2.39994	1.19505	2.39697	0.840829	0.480015	0.0403142				0.480042	0.049244	2.40037	0.34079	2.39662	0.27743				2.39664	1.32245	2.43749	1.60229	2.39498	2.01705	0.512014	1.8855		12.0172	7.04856	12.2822	7.19756	11.4275	9.51871	10.4016	7.34151
2.40037	0.732934	2.39981	0.65653	2.39919	0.703422	2.39975	0.540497		2.40329	1.19612	2.40024	0.841818	0.480685	0.0408087				0.480712	0.0493201	2.40361	0.340828	2.40005	0.278305				2.39997	1.3226	2.44086	1.60324	2.39833	2.01762	0.512684	1.88664		12.0206	7.04863	12.2855	7.19714	11.431	9.51742	10.4048	7.34124
2.40372	0.733048	2.40305	0.656644	2.40254	0.703536	2.40318	0.540839		2.40677	1.1965	2.40348	0.843796	0.481355	0.041151				0.481355	0.049206	2.40696	0.341627	2.40348	0.278685				2.40324	1.32356	2.44424	1.60384	2.40163	2.02051	0.513327	1.88809		12.0238	7.04837	12.2888	7.19638	11.4343	9.51856	10.4081	7.34143
2.40696	0.73339	2.40629	0.657138	2.40592	0.703916	2.40656	0.541182		2.41018	1.19539	2.40683	0.845469	0.482052	0.0414171				0.482025	0.0493962	2.41028	0.342501	2.40683	0.279104				2.40651	1.32443	2.44751	1.60666	2.4049	2.01945	0.513997	1.89075		12.0273	7.04825	12.2921	7.19604	11.4376	9.51787	10.4114	7.34147
2.41023	0.734037	2.40975	0.656682	2.40937	0.704601	2.40991	0.541372		2.4135	1.1965	2.41018	0.845925	0.482722	0.0414932				0.482695	0.0501188	2.41361	0.342882	2.41012	0.279712				2.40991	1.32492	2.45081	1.60525	2.40817	2.02051	0.514694	1.89364		12.0307	7.0478	12.2955	7.19585	11.4409	9.51749	10.4149	7.34124
2.41361	0.734569	2.41313	0.656339	2.41272	0.705057	2.41326	0.542208		2.41682	1.20015	2.41358	0.846534	0.483392	0.0418735				0.483338	0.0504991	2.41707	0.343262	2.41342	0.280168				2.41334	1.3255	2.45408	1.60582	2.41152	2.02363	0.515337	1.89577		12.0339	7.04722	12.2989	7.19562	11.4442	9.51681	10.4184	7.34098
2.41685	0.737878	2.41658	0.656454	2.41607	0.705818	2.41653	0.542893		2.42009	1.20714	2.41699	0.845165	0.484089	0.0423679				0.484008	0.0508033	2.4205	0.343756	2.41677	0.280549				2.41672	1.32614	2.45745	1.60624	2.41497	2.0253	0.516007	1.89607		12.0374	7.04662	12.3023	7.19517	11.4475	9.5162	10.4217	7.3412
2.42052	0.737954	2.41999	0.657214	2.41942	0.706616	2.4198	0.543197		2.42339	1.2111	2.42033	0.846268	0.484732	0.0428243				0.484678	0.0508414	2.42382	0.344137	2.42001	0.281081				2.42012	1.32705	2.46091	1.60704	2.41841	2.02721	0.516677	1.89577		12.0407	7.04616	12.3057	7.19467	11.4509	9.51544	10.4251	7.34139
2.4239	0.736281	2.42328	0.657404	2.42269	0.706845	2.42304	0.543311		2.42677	1.20867	2.42369	0.846762	0.485375	0.0431666				0.485375	0.0501948	2.42712	0.344783	2.42339	0.281385				2.42342	1.32785	2.46437	1.60791	2.42181	2.02835	0.517347	1.89501		12.044	7.04597	12.309	7.19429	11.4543	9.51456	10.4284	7.34128
2.42725	0.736433	2.42663	0.6571	2.42602	0.707073	2.42655	0.54373		2.43017	1.21011	2.42695	0.847561	0.486018	0.0434327				0.486045	0.0501188	2.43041	0.34581	2.42685	0.281728				2.42671	1.32839	2.46774	1.60829	2.42516	2.02918	0.518017	1.89623		12.0473	7.04525	12.3123	7.19406	11.4577	9.51156	10.4315	7.3417
2.43052	0.737155	2.4299	0.657062	2.42939	0.707339	2.43001	0.544528		2.43363	1.21003	2.4302	0.848283	0.486689	0.043699				0.486742	0.0480271	2.43374	0.345962	2.43028	0.281994				2.43004	1.32858	2.47107	1.61084	2.42837	2.02941	0.518687	1.89714		12.0506	7.04475	12.3156	7.19391	11.461	9.51118	10.435	7.34432
2.43376	0.737041	2.4332	0.656986	2.43274	0.708138	2.43344	0.544947		2.43698	1.20779	2.4336	0.851326	0.487411	0.0443835				0.487412	0.0477989	2.43709	0.346342	2.43365	0.282488				2.43333	1.32922	2.47431	1.61183	2.4317	2.02842	0.51933	1.90018		12.0541	7.04388	12.3189	7.19349	11.4644	9.513	10.4383	7.34425
2.43708	0.737003	2.43658	0.65729	2.4362	0.708822	2.43682	0.545441		2.44027	1.20924	2.43698	0.852923	0.488055	0.044878				0.488082	0.0496244	2.44046	0.347027	2.43698	0.282488				2.43674	1.32956	2.47766	1.61297	2.43499	2.0293	0.52	1.90155		12.0575	7.04357	12.3223	7.193	11.4677	9.51255	10.4417	7.34254
2.44052	0.73746	2.43995	0.657252	2.43955	0.709393	2.44014	0.546011		2.44362	1.21034	2.44044	0.854521	0.488725	0.0452962				0.488778	0.0494723	2.44392	0.347788	2.44027	0.283021				2.44019	1.33025	2.48093	1.61373	2.43834	2.03048	0.520697	1.9036		12.0609	7.04357	12.3257	7.19288	11.471	9.51224	10.4451	7.34311
2.44392	0.737612	2.44338	0.657404	2.44277	0.709507	2.44336	0.546924		2.44689	1.21125	2.44381	0.855737	0.489368	0.0454864				0.489448	0.04913	2.4473	0.348168	2.4436	0.283363				2.44357	1.3312	2.48425	1.61225	2.44177	2.03124	0.521367	1.90619		12.0643	7.04365	12.3291	7.19285	11.4744	9.51171	10.4485	7.34375
2.44738	0.737992	2.44676	0.657366	2.44625	0.709773	2.44665	0.547647		2.45019	1.21483	2.44713	0.857183	0.490038	0.0456386				0.490118	0.049206	2.45059	0.348586	2.44687	0.283934				2.44697	1.33181	2.48771	1.61309	2.44523	2.03405	0.522064	1.90901		12.0675	7.04304	12.3325	7.19285	11.4777	9.51175	10.4519	7.34379
2.45073	0.741149	2.45008	0.657594	2.44952	0.710458	2.45003	0.550689		2.45359	1.21711	2.45051	0.858476	0.490708	0.0458288				0.490788	0.0498526	2.45394	0.349233	2.45024	0.284238				2.45027	1.33527	2.49114	1.61392	2.44861	2.03192	0.522707	1.91098		12.0708	7.04232	12.3358	7.19243	11.4811	9.51186	10.4552	7.34413
2.45397	0.739513	2.45346	0.658127	2.45282	0.711142	2.45343	0.551222		2.45694	1.21916	2.45381	0.859693	0.491405	0.0462472				0.491432	0.0502329	2.45724	0.349689	2.4537	0.28477				2.45357	1.33611	2.49454	1.61434	2.45193	2.03264	0.523377	1.91205		12.0741	7.0422	12.3391	7.19212	11.4846	9.51209	10.4585	7.34394
2.45732	0.740236	2.45676	0.658507	2.45617	0.711751	2.45692	0.549358		2.46037	1.22076	2.45708	0.86167	0.492075	0.0468175				0.492102	0.0507273	2.46056	0.35064	2.4571	0.287851				2.45686	1.33455	2.49787	1.61525	2.4552	2.0339	0.52402	1.91304		12.0774	7.04148	12.3424	7.19182	11.4879	9.51186	10.4618	7.34379
2.46064	0.740844	2.46003	0.659116	2.45952	0.711751	2.46029	0.550043		2.46372	1.22251	2.46051	0.862887	0.492745	0.0471218				0.492772	0.0508034	2.46389	0.351134	2.46051	0.286215				2.46016	1.33546	2.50114	1.61586	2.45852	2.03462	0.52469	1.91098		12.0809	7.04118	12.3458	7.19182	11.4912	9.51156	10.4651	7.34383
2.46397	0.741681	2.4634	0.659458	2.46297	0.712169	2.46356	0.550347		2.4671	1.22449	2.46386	0.864865	0.493388	0.047312				0.493468	0.0502709	2.46721	0.351895	2.4638	0.286862				2.46362	1.33683	2.50441	1.61651	2.46182	2.03527	0.525387	1.91235		12.0843	7.04011	12.3492	7.19205	11.4945	9.51103	10.4686	7.34356
2.46737	0.741909	2.46673	0.659952	2.46638	0.712435	2.46691	0.550689		2.47048	1.22532	2.46729	0.867071	0.494032	0.047502				0.494138	0.0502329	2.47064	0.35258	2.46707	0.287356				2.46707	1.33763	2.5077	1.61967	2.46517	2.0355	0.526057	1.91384		12.0877	7.03719	12.3526	7.19209	11.4978	9.5103	10.472	7.34349
2.47075	0.742213	2.4701	0.660066	2.46959	0.712853	2.47018	0.550727		2.47375	1.22555	2.47064	0.86844	0.494701	0.0478065				0.494808	0.0506513	2.4741	0.353302	2.4704	0.288193				2.47045	1.33816	2.511	1.61837	2.46866	2.03614	0.5267	1.91714		12.091	7.0384	12.356	7.19239	11.5011	9.50985	10.4754	7.34322
2.47415	0.742366	2.47348	0.660333	2.4731	0.713158	2.47348	0.550994		2.47702	1.22418	2.47399	0.870037	0.495425	0.0478065				0.495478	0.0505371	2.47747	0.353987	2.47367	0.288421				2.47377	1.33862	2.51448	1.61917	2.47203	2.03694	0.52737	1.91889		12.0943	7.03798	12.3593	7.19205	11.5044	9.50662	10.4788	7.34314
2.4775	0.742556	2.47686	0.660675	2.47635	0.713082	2.47686	0.550879		2.48039	1.22491	2.47739	0.870798	0.496068	0.0478823				0.496148	0.0502709	2.48082	0.354177	2.47707	0.28903				2.47704	1.33941	2.51794	1.61959	2.47541	2.03842	0.52804	1.92026		12.0976	7.03719	12.3626	7.19171	11.5079	9.5054	10.482	7.34295
2.48082	0.743202	2.48026	0.661055	2.47967	0.71312	2.48023	0.55107		2.48374	1.22574	2.48072	0.871939	0.496765	0.0480347				0.496818	0.0502709	2.48412	0.354253	2.4805	0.289448				2.48031	1.3401	2.52132	1.62058	2.47873	2.03907	0.52871	1.92125		12.101	7.03623	12.3659	7.19144	11.5113	9.50449	10.4853	7.3433
2.48423	0.743507	2.48356	0.66155	2.48305	0.713842	2.48366	0.551222		2.48717	1.22658	2.48398	0.873384	0.497462	0.0479205				0.497488	0.0498906	2.48747	0.354139	2.48388	0.289486				2.48364	1.3404	2.52451	1.621	2.48203	2.04189	0.529407	1.92201		12.1043	7.03566	12.3692	7.19106	11.5147	9.50373	10.4886	7.34326
2.48747	0.744039	2.4868	0.66174	2.4864	0.714413	2.48704	0.55107		2.49058	1.22772	2.48717	0.874829	0.498105	0.0476923				0.498132	0.0498906	2.49074	0.354367	2.48725	0.290018				2.4868	1.3409	2.52796	1.62183	2.48538	2.04303	0.53005	1.92361		12.1077	7.03506	12.3725	7.19049	11.518	9.50525	10.4919	7.34341
2.49079	0.744115	2.49015	0.662158	2.48985	0.714565	2.49039	0.551564		2.49387	1.23224	2.49066	0.87597	0.498748	0.0481486				0.498828	0.0501188	2.49404	0.354405	2.49058	0.290779				2.49039	1.34151	2.53129	1.62229	2.4887	2.0417	0.530774	1.92559		12.1112	7.03471	12.3759	7.1895	11.5213	9.50479	10.4953	7.34394
2.49417	0.744305	2.49355	0.662653	2.4932	0.714945	2.49374	0.551754		2.49725	1.23574	2.49403	0.876807	0.499445	0.0486813				0.499498	0.0500427	2.49752	0.354557	2.49387	0.291616				2.49382	1.34215	2.53456	1.62294	2.49205	2.0447	0.531444	1.92711		12.1145	7.03448	12.3793	7.18665	11.5246	9.50452	10.4988	7.34387
2.49752	0.744343	2.49698	0.663337	2.49658	0.715516	2.49701	0.551906		2.50057	1.23848	2.49744	0.875247	0.500115	0.0490994				0.500142	0.0498906	2.50092	0.354823	2.4972	0.292186				2.49717	1.34269	2.53791	1.62377	2.49548	2.04367	0.532114	1.92916		12.1177	7.03403	12.3827	7.18779	11.5279	9.50395	10.5022	7.34379
2.50092	0.744876	2.50041	0.663717	2.49972	0.716124	2.50033	0.551678		2.5039	1.24046	2.50079	0.87616	0.500838	0.0495939				0.500731	0.0501188	2.5043	0.35509	2.50049	0.295457				2.50055	1.34367	2.54134	1.62423	2.49891	2.04474	0.532784	1.93076		12.1211	7.03296	12.3861	7.18752	11.5312	9.50334	10.5056	7.34364
2.50427	0.745332	2.50374	0.663908	2.50312	0.717113	2.50371	0.552172		2.50727	1.24244	2.50419	0.877263	0.501482	0.0497839				0.501401	0.0504991	2.50765	0.35798	2.50387	0.293974				2.50382	1.3444	2.54479	1.62495	2.50224	2.04873	0.533454	1.93175		12.1245	7.03235	12.3894	7.18707	11.5347	9.50285	10.5088	7.34364
2.50762	0.745522	2.50711	0.664364	2.50647	0.718064	2.50701	0.552667		2.51062	1.24327	2.50749	0.877872	0.502151	0.0502403				0.502098	0.0505371	2.51092	0.359425	2.5073	0.294392				2.50714	1.34523	2.54817	1.62556	2.50559	2.05048	0.534124	1.93281		12.1278	7.03175	12.3927	7.18657	11.5381	9.50262	10.5121	7.34337
2.511	0.745788	2.51038	0.664478	2.50982	0.718482	2.51044	0.55358		2.51403	1.24464	2.51073	0.878328	0.502822	0.0505445				0.502795	0.0508794	2.51422	0.360794	2.5107	0.294734				2.51046	1.34873	2.55152	1.62643	2.50888	2.05193	0.534821	1.93388		12.1311	7.02821	12.396	7.18619	11.5415	9.50228	10.5154	7.34318
2.51427	0.746283	2.51363	0.665049	2.5132	0.719015	2.51381	0.55685		2.51735	1.24632	2.51411	0.879203	0.503492	0.0507727				0.503465	0.0506892	2.51751	0.362163	2.51413	0.295495				2.51379	1.3474	2.55476	1.62655	2.51223	2.05231	0.535491	1.93236		12.1345	7.02791	12.3993	7.18554	11.5449	9.50186	10.5187	7.3433
2.51757	0.747043	2.517	0.665657	2.51665	0.719851	2.51716	0.557155		2.5207	1.24784	2.51746	0.883196	0.504162	0.0508869				0.504135	0.0508794	2.52084	0.362924	2.51743	0.296065				2.51719	1.34793	2.55809	1.62735	2.5155	2.05048	0.536134	1.93338		12.138	7.02692	12.4027	7.18516	11.5481	9.5011	10.5222	7.34299
2.52094	0.747158	2.52038	0.665999	2.52	0.720802	2.52057	0.555671		2.5241	1.24913	2.52089	0.88525	0.504832	0.0507727				0.504805	0.0510315	2.52429	0.361213	2.52073	0.29637				2.52062	1.34885	2.56138	1.62796	2.51882	2.05139	0.536831	1.93479		12.1413	7.02783	12.4062	7.1849	11.5514	9.50076	10.5256	7.34318
2.52429	0.74788	2.52381	0.666113	2.52335	0.721296	2.52384	0.555976		2.52743	1.2505	2.52429	0.887608	0.505502	0.0506587				0.505448	0.0509174	2.52775	0.361859	2.52405	0.29656				2.52402	1.34984	2.56468	1.62853	2.52231	2.05227	0.537474	1.93814		12.1447	7.02661	12.4096	7.18429	11.5547	9.50064	10.529	7.34303
2.52775	0.748146	2.52703	0.666608	2.52668	0.722019	2.52711	0.557307		2.5307	1.25172	2.52767	0.889509	0.506199	0.0507348				0.506145	0.0508414	2.53113	0.36243	2.52737	0.296636				2.5274	1.35082	2.56814	1.63161	2.52571	2.05288	0.538144	1.94019		12.148	7.02623	12.413	7.18353	11.5581	9.50057	10.5323	7.34295
2.53113	0.748451	2.53056	0.667064	2.52992	0.722057	2.53046	0.557801		2.5341	1.25263	2.53105	0.89027	0.506842	0.0512292				0.506788	0.0506513	2.53445	0.362848	2.53075	0.297206				2.5307	1.35459	2.57159	1.63009	2.52906	2.05364	0.538814	1.94133		12.1513	7.02578	12.4162	7.18292	11.5615	9.50026	10.5356	7.34261
2.53448	0.748983	2.53394	0.667178	2.53327	0.722247	2.53383	0.558067		2.5374	1.25347	2.53434	0.890954	0.507512	0.0513813				0.507485	0.0506893	2.53775	0.363	2.53415	0.297549				2.53402	1.35558	2.575	1.63073	2.53241	2.05702	0.539484	1.94278		12.1546	7.02551	12.4195	7.18212	11.5649	9.49969	10.5389	7.34227
2.53788	0.749173	2.53721	0.667597	2.53667	0.722475	2.53726	0.558181		2.54083	1.25244	2.53756	0.892095	0.508182	0.0519137				0.508155	0.0506513	2.5411	0.363152	2.53756	0.298233				2.53734	1.35657	2.57835	1.63119	2.53571	2.05847	0.540154	1.94384		12.1578	7.02524	12.4228	7.1814	11.5683	9.49935	10.5422	7.34269
2.54112	0.749249	2.54045	0.667787	2.54008	0.723084	2.54067	0.558295		2.54423	1.25343	2.54094	0.891448	0.508825	0.0523319				0.508825	0.0508794	2.54437	0.363	2.54093	0.298233				2.54043	1.35679	2.58164	1.63241	2.53901	2.06006	0.540824	1.94491		12.1613	7.02429	12.4261	7.18087	11.5717	9.49905	10.5455	7.3428
2.54442	0.749211	2.5438	0.667825	2.54348	0.723768	2.54407	0.559056		2.54739	1.25415	2.54426	0.895442	0.509521	0.0523701				0.509468	0.0508034	2.54769	0.362924	2.54426	0.29869				2.54402	1.35573	2.58491	1.6326	2.54227	2.06022	0.541494	1.94567		12.1647	7.02372	12.4295	7.18041	11.5749	9.49878	10.549	7.34322
2.54777	0.750048	2.54715	0.668091	2.54683	0.723616	2.54742	0.559665		2.55093	1.25541	2.54769	0.897648	0.510192	0.052294				0.510165	0.0509555	2.55115	0.363494	2.54753	0.299222				2.54745	1.35641	2.58818	1.63328	2.5456	2.05896	0.542164	1.94464		12.1681	7.02327	12.433	7.17961	11.5783	9.49787	10.5524	7.346
2.55117	0.750618	2.55056	0.668471	2.55021	0.724111	2.55064	0.560805		2.55423	1.25871	2.55109	0.898636	0.510862	0.0522561				0.510808	0.0509174	2.5546	0.364407	2.55085	0.299907				2.55085	1.35676	2.59151	1.63377	2.54906	2.05984	0.542861	1.94456		12.1715	7.02022	12.4364	7.17942	11.5816	9.49711	10.5558	7.34413
2.55458	0.751227	2.55396	0.668661	2.55353	0.724263	2.55388	0.563087		2.5575	1.26024	2.55444	0.89993	0.511505	0.0523319				0.511532	0.0507653	2.55798	0.365054	2.55412	0.300553				2.55423	1.35706	2.59494	1.63457	2.55249	2.06086	0.543504	1.93806		12.1748	7.01984	12.4397	7.17915	11.5849	9.49619	10.5592	7.34467
2.55793	0.751721	2.55731	0.66927	2.55677	0.7251	2.55726	0.56149		2.56085	1.26138	2.55785	0.900614	0.512176	0.0521419				0.512202	0.0508034	2.56128	0.36802	2.55744	0.301162				2.55752	1.35714	2.59837	1.63838	2.55589	2.06128	0.544201	1.94156		12.1781	7.02125	12.443	7.17904	11.5884	9.49361	10.5624	7.34497
2.56128	0.751759	2.56066	0.669726	2.56015	0.725708	2.56063	0.56187		2.5642	1.26176	2.56112	0.902516	0.512845	0.0519137				0.512872	0.0509174	2.56457	0.368172	2.5609	0.301884				2.56079	1.35756	2.60174	1.63838	2.55921	2.06189	0.544871	1.93996		12.1814	7.0206	12.4463	7.17874	11.5918	9.49551	10.5658	7.34535
2.56463	0.752406	2.56393	0.669955	2.56355	0.726355	2.56409	0.562061		2.56763	1.26305	2.56436	0.904645	0.513542	0.0517235				0.513542	0.0511836	2.56784	0.366727	2.5643	0.302721				2.56409	1.3582	2.60512	1.63921	2.56248	2.0628	0.545514	1.94065		12.1847	7.01973	12.4497	7.17851	11.5952	9.4949	10.5691	7.34524
2.5679	0.752786	2.56723	0.670145	2.56688	0.726545	2.56744	0.562593		2.57103	1.26442	2.56773	0.905482	0.514185	0.0519898				0.514212	0.05164	2.57111	0.367602	2.56768	0.303596				2.56739	1.359	2.60836	1.63765	2.56583	2.06349	0.54613	1.94289		12.1881	7.01939	12.453	7.17866	11.5985	9.4941	10.5724	7.34501
2.57119	0.753433	2.57058	0.670563	2.57031	0.726583	2.57079	0.562973		2.57435	1.26701	2.57095	0.90609	0.514882	0.0523319				0.514882	0.0520583	2.57444	0.36802	2.57103	0.303634				2.57082	1.35923	2.61166	1.63868	2.5691	2.06691	0.5468	1.94312		12.1916	7.01946	12.4565	7.17874	11.6018	9.49342	10.5759	7.34463
2.57454	0.753661	2.57393	0.670943	2.57363	0.727381	2.57414	0.563316		2.57776	1.26967	2.57457	0.904303	0.515552	0.0525222				0.515552	0.0517921	2.57795	0.368172	2.57435	0.3039				2.57427	1.35976	2.61498	1.63902	2.57245	2.06805	0.547497	1.94574		12.195	7.01923	12.4599	7.17881	11.6051	9.49277	10.5793	7.34448
2.57792	0.753775	2.57736	0.671134	2.57701	0.72799	2.57741	0.56324		2.58103	1.27134	2.57795	0.905292	0.516195	0.0527124				0.516222	0.051602	2.58135	0.368096	2.57768	0.304128				2.57765	1.3609	2.61831	1.63982	2.57591	2.06866	0.548194	1.94757		12.1983	7.01893	12.4632	7.17813	11.6084	9.49213	10.5827	7.34455
2.58138	0.754421	2.58076	0.671134	2.58033	0.728827	2.58071	0.563658		2.5843	1.27271	2.58127	0.905977	0.516865	0.0529406				0.516892	0.0513738	2.58473	0.368286	2.58095	0.304394				2.58105	1.36151	2.62176	1.63994	2.57934	2.06988	0.548837	1.94886		12.2016	7.01893	12.4666	7.17779	11.6117	9.48958	10.586	7.34463
2.58457	0.754954	2.58408	0.670981	2.5836	0.728789	2.58408	0.563962		2.58765	1.27393	2.58467	0.906889	0.517535	0.0530167				0.517562	0.051564	2.58808	0.368705	2.5843	0.304698				2.58432	1.36239	2.62522	1.63982	2.58272	2.06839	0.549507	1.94962		12.2049	7.01866	12.4698	7.17767	11.6152	9.48775	10.5893	7.34489
2.58808	0.755791	2.58749	0.67159	2.58695	0.728979	2.58749	0.564533		2.591	1.2753	2.58794	0.907422	0.518205	0.0535111				0.518232	0.0515259	2.59137	0.369085	2.58775	0.304813				2.58762	1.3636	2.6286	1.641	2.58604	2.0687	0.550177	1.95054		12.2082	7.01855	12.4731	7.17779	11.6186	9.48692	10.5926	7.34489
2.5914	0.756133	2.59081	0.672046	2.5903	0.729435	2.59078	0.565483		2.59445	1.27644	2.59121	0.910502	0.518902	0.0538154				0.518902	0.0510315	2.5947	0.369237	2.59113	0.304698				2.59089	1.36638	2.63192	1.64176	2.58936	2.06908	0.550847	1.9516		12.2115	7.01889	12.4764	7.17786	11.6219	9.48608	10.5959	7.34482
2.59467	0.756513	2.59405	0.672845	2.59368	0.730424	2.59432	0.565826		2.59783	1.27872	2.59456	0.912632	0.519599	0.0535491				0.519572	0.0509174	2.59797	0.369579	2.59456	0.305193				2.59416	1.36729	2.63519	1.64226	2.59266	2.06931	0.551544	1.95073		12.215	7.01885	12.4798	7.17737	11.6252	9.48775	10.5992	7.34474
2.59799	0.756513	2.59746	0.675659	2.59713	0.730652	2.59764	0.565864		2.60121	1.28032	2.59791	0.914685	0.520242	0.0537772				0.520242	0.0507273	2.60129	0.370416	2.59786	0.306182				2.59759	1.36782	2.63849	1.64499	2.59593	2.06961	0.552187	1.95464		12.2184	7.01798	12.4832	7.17672	11.6286	9.48699	10.6026	7.34508
2.60134	0.757198	2.60081	0.674024	2.60048	0.730728	2.60099	0.566168		2.60458	1.2813	2.60132	0.917576	0.520885	0.0541193				0.520938	0.050385	2.60475	0.371215	2.60113	0.306942				2.60105	1.36684	2.64181	1.64351	2.59931	2.07007	0.552857	1.95662		12.2217	7.01783	12.4866	7.17604	11.632	9.48638	10.606	7.34546
2.60472	0.757882	2.60421	0.674708	2.60383	0.730918	2.60424	0.566738		2.60783	1.28222	2.60472	0.919477	0.521555	0.0542336				0.521608	0.0508414	2.60818	0.371975	2.60448	0.310213				2.60445	1.36733	2.64519	1.64385	2.60276	2.07056	0.553554	1.95784		12.2251	7.01786	12.49	7.17364	11.6352	9.48517	10.6094	7.34558
2.60815	0.75811	2.60761	0.675697	2.60716	0.731299	2.60756	0.567005		2.61104	1.28336	2.60804	0.921151	0.522225	0.0543096				0.522278	0.0513738	2.61158	0.372622	2.60772	0.310821				2.6078	1.36824	2.64864	1.64446	2.60617	2.07338	0.554197	1.95974		12.2284	7.01741	12.4934	7.17288	11.6386	9.48433	10.6128	7.34546
2.61153	0.758301	2.61083	0.676154	2.6104	0.732211	2.61096	0.567081		2.61442	1.28541	2.61142	0.922064	0.522922	0.054652				0.522922	0.0512217	2.61493	0.37285	2.6111	0.309072				2.6111	1.36877	2.65207	1.64518	2.60954	2.07391	0.55484	1.96103		12.2317	7.01703	12.4967	7.17455	11.642	9.48098	10.6161	7.34562
2.61488	0.758377	2.61437	0.676192	2.61372	0.732782	2.61431	0.567309		2.6178	1.28747	2.61472	0.922368	0.523565	0.054462				0.523592	0.051564	2.6182	0.373078	2.61458	0.309604				2.61442	1.36919	2.6554	1.64549	2.61287	2.07482	0.555484	1.96248		12.2351	7.01665	12.5	7.17364	11.6454	9.48083	10.6194	7.34581
2.61825	0.759099	2.61766	0.676534	2.6171	0.732782	2.61772	0.567157		2.62128	1.29028	2.61798	0.921417	0.524235	0.0543478				0.524262	0.0520583	2.62152	0.373497	2.61804	0.310327				2.61772	1.36984	2.65877	1.64587	2.61614	2.07589	0.55618	1.964		12.2384	7.01608	12.5033	7.17311	11.6488	9.48326	10.6227	7.34573
2.62152	0.759784	2.62093	0.676838	2.62048	0.732668	2.62107	0.567689		2.62471	1.29142	2.62136	0.922596	0.524905	0.0546138				0.524958	0.051602	2.62479	0.373953	2.62142	0.310479				2.62104	1.37056	2.66202	1.64629	2.61943	2.07535	0.556877	1.96575		12.2418	7.01574	12.5066	7.17269	11.6521	9.48269	10.626	7.34596
2.62482	0.760735	2.62428	0.677257	2.62391	0.733428	2.62442	0.56826		2.62806	1.29241	2.62471	0.923623	0.525575	0.0541196				0.525628	0.051602	2.62809	0.374371	2.62471	0.31086				2.62447	1.37121	2.66537	1.64705	2.62276	2.07961	0.557547	1.96734		12.2452	7.01547	12.5101	7.17239	11.6555	9.48231	10.6294	7.34558
2.6282	0.761153	2.62761	0.677561	2.62726	0.733695	2.62777	0.568678		2.63128	1.29325	2.62812	0.926703	0.526245	0.0540814				0.526298	0.0524006	2.63157	0.37479	2.62798	0.311278				2.6279	1.37201	2.66866	1.64762	2.62613	2.08121	0.558244	1.96803		12.2486	7.01509	12.5135	7.17231	11.6588	9.48155	10.6329	7.34527
2.63152	0.761419	2.63098	0.677941	2.63061	0.733961	2.63106	0.568868		2.63468	1.29462	2.63152	0.928605	0.526942	0.0543857				0.526942	0.0525528	2.635	0.375208	2.6313	0.311506				2.63125	1.37311	2.67201	1.64853	2.62954	2.08288	0.558914	1.96833		12.2519	7.01475	12.5169	7.17239	11.662	9.48144	10.6363	7.34489
2.63498	0.762066	2.63441	0.677865	2.63388	0.734303	2.63441	0.569439		2.63792	1.29675	2.63487	0.930506	0.527612	0.0543096				0.527585	0.0527809	2.63841	0.375398	2.63457	0.311734				2.63468	1.37611	2.67547	1.64903	2.63294	2.08425	0.559584	1.96742		12.2552	7.01456	12.5202	7.1722	11.6654	9.48133	10.6397	7.34463
2.63835	0.762598	2.63779	0.678283	2.63717	0.734874	2.63779	0.570275		2.6413	1.29781	2.6383	0.93218	0.528282	0.0543096				0.528282	0.0530092	2.64173	0.376159	2.63795	0.31181				2.63795	1.37809	2.67887	1.64956	2.63632	2.08509	0.560254	1.96875		12.2585	7.01395	12.5235	7.1717	11.6689	9.47893	10.6429	7.3439
2.64173	0.763131	2.64122	0.67855	2.64058	0.737726	2.64111	0.570617		2.6447	1.29986	2.6416	0.932788	0.528978	0.0543857				0.528925	0.052819	2.64503	0.377148	2.64141	0.312343				2.64127	1.37961	2.68222	1.64994	2.63964	2.08646	0.560924	1.97206		12.2618	7.01334	12.5268	7.17147	11.6723	9.48045	10.6462	7.34356
2.64511	0.763016	2.64452	0.678816	2.64398	0.739095	2.64452	0.571264		2.64816	1.30169	2.64484	0.933093	0.529622	0.0541575				0.529622	0.0527809	2.6483	0.377908	2.64478	0.312685				2.64457	1.38098	2.68555	1.65032	2.64294	2.08729	0.561621	1.97457		12.2652	7.01273	12.5301	7.17079	11.6756	9.47931	10.6495	7.34333
2.6484	0.763511	2.64773	0.678854	2.6473	0.739703	2.64789	0.571568		2.65156	1.30359	2.64816	0.932256	0.530292	0.0543478				0.530318	0.0532753	2.65157	0.378212	2.64819	0.313027				2.64789	1.38174	2.68887	1.65085	2.64626	2.08562	0.562264	1.97609		12.2686	7.01212	12.5334	7.17018	11.6789	9.47859	10.6528	7.34307
2.65173	0.763625	2.65108	0.678588	2.65071	0.740312	2.65124	0.572329		2.65489	1.30671	2.65151	0.933815	0.530962	0.0547659				0.530988	0.0531613	2.65492	0.378935	2.65148	0.313522				2.6513	1.37954	2.69219	1.65112	2.64953	2.08612	0.562961	1.97685		12.272	7.01159	12.5368	7.16946	11.6822	9.47779	10.6563	7.34303
2.65505	0.763777	2.65443	0.678435	2.65406	0.739551	2.65462	0.572709		2.65821	1.31006	2.65478	0.937884	0.531631	0.0548801				0.531658	0.0530472	2.65837	0.379239	2.65478	0.314092				2.6547	1.37999	2.69549	1.65138	2.65288	2.0865	0.563631	1.97792		12.2754	7.01083	12.5402	7.16873	11.6856	9.4776	10.6597	7.34265
2.65835	0.76431	2.65784	0.678359	2.65746	0.740464	2.65792	0.573318		2.66145	1.31249	2.65837	0.940014	0.532329	0.0552604				0.532328	0.0529331	2.66183	0.379658	2.6581	0.314396				2.6581	1.38075	2.69879	1.6518	2.65636	2.08745	0.564274	1.97921		12.2788	7.01026	12.5437	7.16778	11.6889	9.47707	10.6631	7.34231
2.66178	0.764576	2.66124	0.678702	2.66084	0.74073	2.66124	0.573622		2.6647	1.31523	2.66178	0.941535	0.532999	0.055831				0.532998	0.0523246	2.66521	0.38057	2.66143	0.314663				2.66151	1.38186	2.70222	1.65287	2.65977	2.08806	0.564971	1.9802		12.282	7.00999	12.5471	7.16763	11.6923	9.47612	10.6664	7.34227
2.66521	0.764424	2.66462	0.67874	2.66411	0.740959	2.66459	0.574002		2.66807	1.31789	2.66515	0.942524	0.533669	0.0556786				0.533668	0.0520583	2.66853	0.381293	2.66478	0.315271				2.6648	1.38247	2.70565	1.65378	2.66314	2.08878	0.565641	1.98202		12.2854	7.01011	12.5504	7.16725	11.6957	9.47501	10.6697	7.34246
2.66856	0.764462	2.66802	0.678968	2.6674	0.741643	2.66794	0.574535		2.67142	1.31903	2.66842	0.943209	0.534339	0.0554886				0.534338	0.0521344	2.67177	0.384297	2.66823	0.315613				2.66813	1.38517	2.70905	1.65732	2.66649	2.09186	0.566311	1.98362		12.2887	7.01022	12.5537	7.16687	11.6991	9.47201	10.673	7.34246
2.67196	0.76488	2.67129	0.679424	2.67075	0.742328	2.67137	0.574687		2.67488	1.31987	2.67164	0.944426	0.535035	0.0557168				0.534982	0.0520203	2.67507	0.384678	2.67161	0.316222				2.67126	1.38631	2.7124	1.65792	2.66982	2.09193	0.567008	1.98431		12.292	7.00976	12.557	7.16626	11.7025	9.47079	10.6763	7.34261
2.6752	0.76526	2.67451	0.679614	2.67413	0.743126	2.67472	0.575105		2.67831	1.31972	2.67499	0.945947	0.535706	0.0554125				0.535652	0.0521344	2.67834	0.383309	2.67496	0.316944				2.67472	1.38631	2.71572	1.65876	2.67311	2.09083	0.567651	1.98545		12.2954	7.00935	12.5602	7.16611	11.7058	9.46995	10.6796	7.34227
2.67853	0.765565	2.67791	0.680223	2.67756	0.746093	2.67812	0.575257		2.68163	1.31869	2.67834	0.947316	0.536348	0.0550323				0.536295	0.0524387	2.68169	0.383651	2.67823	0.317287				2.67818	1.38509	2.71899	1.65743	2.67636	2.09193	0.568321	1.98697		12.2988	7.009	12.5637	7.16588	11.7091	9.47159	10.6831	7.34193
2.68182	0.765717	2.68126	0.680717	2.68094	0.746321	2.6815	0.575523		2.68504	1.31991	2.68174	0.948077	0.537019	0.054728				0.536938	0.0522485	2.68517	0.384373	2.68155	0.317553				2.68158	1.38604	2.72226	1.65876	2.67971	2.09327	0.568991	1.98849		12.3022	7.0057	12.5671	7.16562	11.7123	9.4703	10.6865	7.34155
2.68517	0.765869	2.68469	0.680984	2.68429	0.744305	2.68477	0.575714		2.68833	1.32086	2.68517	0.948761	0.537688	0.0542717				0.537635	0.0523246	2.68863	0.384868	2.68493	0.318085				2.68493	1.38707	2.72559	1.65945	2.68316	2.09372	0.569661	1.98963		12.3056	7.00592	12.5705	7.16531	11.7156	9.469	10.6899	7.34166
2.6886	0.766059	2.68809	0.68125	2.68758	0.744952	2.68807	0.576094		2.6916	1.3215	2.68852	0.947697	0.538332	0.0543096				0.538305	0.0527809	2.69185	0.385286	2.6882	0.318732				2.68828	1.38779	2.72902	1.65979	2.68662	2.09418	0.570331	1.99108		12.3089	7.00771	12.5738	7.16432	11.719	9.46569	10.6932	7.34162
2.69201	0.766325	2.69144	0.681858	2.6908	0.745294	2.69142	0.576322		2.69495	1.32458	2.6919	0.949104	0.538975	0.0546901				0.538975	0.0529711	2.69533	0.386009	2.69158	0.31915				2.6916	1.39087	2.73245	1.66032	2.69	2.09502	0.571028	1.9926		12.3122	7.00672	12.5769	7.16413	11.7225	9.46455	10.6965	7.34166
2.69541	0.76701	2.69463	0.682239	2.69415	0.745446	2.69474	0.576741		2.6983	1.32496	2.69517	0.952793	0.539645	0.0549941				0.539672	0.0531993	2.69863	0.385819	2.69503	0.319645				2.6949	1.39277	2.73585	1.66093	2.69329	2.09619	0.571671	1.99366		12.3155	7.00562	12.5804	7.16337	11.7259	9.4641	10.6998	7.34155
2.69876	0.76758	2.69806	0.682429	2.69753	0.74537	2.6982	0.577463		2.70176	1.32656	2.69844	0.954162	0.540315	0.0550704				0.540342	0.0533894	2.70192	0.386351	2.69847	0.320063				2.6982	1.39384	2.73923	1.66158	2.69656	2.09741	0.572341	1.99564		12.3188	7.00558	12.5837	7.16303	11.7292	9.46528	10.7031	7.34121
2.70198	0.767732	2.70133	0.682885	2.70088	0.745408	2.70157	0.577577		2.70514	1.32846	2.70179	0.955835	0.540985	0.0552223				0.541012	0.0533514	2.70525	0.387074	2.70184	0.320748				2.70152	1.39483	2.74252	1.66184	2.69986	2.10129	0.572957	1.99686		12.3222	7.00539	12.587	7.16234	11.7326	9.46463	10.7065	7.34117
2.70527	0.767808	2.70468	0.683265	2.70433	0.745218	2.70492	0.577615		2.70846	1.33135	2.70514	0.956595	0.541682	0.0553746				0.541682	0.0536176	2.7086	0.387834	2.70514	0.321356				2.70492	1.3927	2.74582	1.66222	2.70297	2.10228	0.573627	1.99739		12.3257	7.00547	12.5905	7.16177	11.7358	9.46398	10.7098	7.34113
2.70862	0.768455	2.70806	0.683874	2.70768	0.745598	2.70827	0.577767		2.71181	1.33379	2.70857	0.95477	0.542352	0.0557928				0.542378	0.0538078	2.71208	0.388329	2.70841	0.321204				2.70833	1.39304	2.74912	1.66249	2.70648	2.10243	0.574297	1.998		12.3291	7.00497	12.5939	7.1612	11.7392	9.46364	10.7133	7.34147
2.71197	0.768949	2.71157	0.684368	2.71106	0.746359	2.71157	0.577958		2.71508	1.33615	2.71197	0.955683	0.542995	0.0559068				0.543075	0.0536176	2.71548	0.388747	2.71173	0.321546				2.71173	1.39308	2.75244	1.66313	2.70994	2.10118	0.57494	1.99975		12.3324	7.0044	12.5972	7.16079	11.7425	9.46345	10.7167	7.34128
2.71546	0.769444	2.71497	0.684635	2.71441	0.746777	2.71489	0.578148		2.71832	1.33759	2.7153	0.956786	0.543638	0.0552604				0.543745	0.0535035	2.71883	0.389279	2.71503	0.322231				2.71513	1.39323	2.75587	1.66371	2.71342	2.10262	0.575664	2.00096		12.3357	7.00436	12.6006	7.16048	11.7459	9.4633	10.72	7.34136
2.71889	0.770585	2.7183	0.684711	2.71765	0.747576	2.71822	0.578338		2.7217	1.33896	2.71867	0.957699	0.544335	0.0548041				0.544388	0.0538078	2.72216	0.389394	2.71843	0.322915				2.71838	1.39422	2.75933	1.66401	2.7168	2.10391	0.576334	2.00173		12.339	7.00474	12.6039	7.15976	11.7493	9.46261	10.7234	7.34162
2.72224	0.770775	2.72162	0.684901	2.721	0.748222	2.72157	0.57868		2.72508	1.34079	2.72194	0.958497	0.545032	0.0546901				0.545085	0.0538458	2.72543	0.390002	2.72186	0.323524				2.7217	1.39467	2.7627	1.66466	2.72012	2.10661	0.577004	2.00249		12.3423	7.00509	12.6073	7.15934	11.7527	9.46208	10.7267	7.34162
2.72556	0.771193	2.72492	0.685205	2.72435	0.749059	2.72497	0.578718		2.72853	1.34238	2.72521	0.96192	0.545702	0.0546901				0.545728	0.0538458	2.72878	0.390687	2.72527	0.32398				2.725	1.39734	2.76603	1.66542	2.72339	2.10829	0.577701	2.0015		12.3456	7.00471	12.6106	7.15847	11.7561	9.46185	10.73	7.34208
2.72883	0.771954	2.72819	0.685737	2.72773	0.749554	2.72835	0.579251		2.73197	1.34368	2.72864	0.963517	0.546345	0.0549562				0.546398	0.0535796	2.7321	0.391599	2.72864	0.324132				2.72832	1.39848	2.7693	1.66583	2.72669	2.1092	0.578371	2.00545		12.349	7.00429	12.6139	7.15771	11.7594	9.46124	10.7333	7.34246
2.73213	0.772828	2.73156	0.685928	2.73116	0.750238	2.7317	0.580011		2.73532	1.34421	2.73205	0.964202	0.547042	0.0552223				0.547095	0.0535416	2.73545	0.39198	2.73194	0.324322				2.73178	1.39855	2.77259	1.66637	2.72998	2.10973	0.579041	2.00758		12.3525	7.00391	12.6173	7.15732	11.7625	9.4609	10.7367	7.34292
2.73548	0.772905	2.73491	0.685966	2.73451	0.750809	2.7351	0.580658		2.73864	1.34272	2.73545	0.965267	0.547685	0.0551844				0.547792	0.054112	2.73885	0.392512	2.73523	0.325121				2.73521	1.3973	2.77592	1.66717	2.73333	2.11125	0.579711	2.00971		12.3558	7.00395	12.6205	7.15675	11.766	9.45984	10.7401	7.34261
2.73888	0.773171	2.73834	0.68646	2.73789	0.751455	2.73837	0.581304		2.74191	1.34379	2.73864	0.966788	0.548355	0.0555649				0.548462	0.0547205	2.74228	0.393197	2.73858	0.325501				2.73858	1.39863	2.77908	1.66804	2.73684	2.11004	0.580354	2.01017		12.3592	7.00159	12.6241	7.15603	11.7693	9.45896	10.7435	7.34299
2.74234	0.773513	2.74172	0.687411	2.74124	0.752026	2.74169	0.581761		2.74518	1.34539	2.74212	0.968233	0.549026	0.0562494				0.549132	0.0551769	2.74563	0.393843	2.74185	0.325806				2.74193	1.39958	2.7827	1.66903	2.74022	2.11338	0.581024	2.0104		12.3625	7.00269	12.6275	7.15558	11.7726	9.45813	10.7469	7.34273
2.74569	0.773665	2.7451	0.688438	2.74451	0.752482	2.74504	0.582483		2.74855	1.34885	2.7455	0.969907	0.549722	0.0566297				0.549802	0.0554051	2.74898	0.394414	2.74526	0.32649				2.74523	1.39943	2.7861	1.672	2.7436	2.11483	0.581694	2.00945		12.3658	6.99961	12.6308	7.15504	11.7761	9.45489	10.7502	7.34174
2.74901	0.774236	2.74845	0.68878	2.74786	0.752824	2.74837	0.582978		2.75196	1.35181	2.7488	0.972036	0.550419	0.0566678				0.550472	0.0553671	2.75228	0.394946	2.74874	0.326947				2.74853	1.39958	2.78945	1.67032	2.74689	2.11643	0.582337	2.01104		12.3691	7.00052	12.6341	7.15402	11.7795	9.4539	10.7535	7.34128
2.7522	0.77435	2.75172	0.68916	2.75107	0.75309	2.75177	0.5837		2.75541	1.35402	2.75212	0.973786	0.551088	0.0567436				0.551115	0.0555953	2.7556	0.395212	2.75215	0.327365				2.75182	1.40045	2.7928	1.67063	2.75019	2.11711	0.583007	2.01496		12.3724	6.99988	12.6374	7.15383	11.7829	9.45299	10.7568	7.34041
2.75563	0.774236	2.75499	0.689008	2.75458	0.753509	2.75515	0.583966		2.75877	1.35577	2.75552	0.974927	0.551759	0.0567057				0.551785	0.0560516	2.75885	0.394908	2.75547	0.327783				2.75515	1.40152	2.7961	1.67162	2.75351	2.11742	0.583677	2.01709		12.3759	6.99961	12.6407	7.15341	11.7862	9.45216	10.7601	7.33972
2.75895	0.77435	2.75836	0.689541	2.75799	0.753927	2.75839	0.584042		2.76209	1.35668	2.75887	0.977133	0.552428	0.0571241				0.552482	0.0563559	2.76217	0.395098	2.75874	0.328202				2.7586	1.40224	2.79942	1.6726	2.75684	2.11646	0.58432	2.0177		12.3793	6.99885	12.6441	7.15021	11.7895	9.45318	10.7635	7.33904
2.76233	0.775186	2.76169	0.690225	2.76134	0.754612	2.76195	0.584499		2.76549	1.35683	2.76225	0.978045	0.553099	0.0573142				0.553152	0.0562418	2.76565	0.395555	2.76206	0.328848				2.76203	1.40669	2.80274	1.67317	2.76019	2.11738	0.58499	2.01838		12.3827	6.99858	12.6476	7.15166	11.7928	9.45208	10.767	7.33877
2.76568	0.775643	2.76509	0.690529	2.76471	0.755068	2.76525	0.584727		2.76876	1.35539	2.7656	0.978654	0.553769	0.0570478				0.553768	0.0563559	2.76906	0.396087	2.76536	0.329571				2.76538	1.4073	2.80609	1.67375	2.76362	2.11821	0.585687	2.01633		12.386	6.99797	12.6509	7.15105	11.7961	9.44866	10.7704	7.33786
2.76911	0.775947	2.76849	0.689997	2.76804	0.755753	2.76855	0.585069		2.772	1.35661	2.76895	0.980099	0.554465	0.0570478				0.554412	0.0562798	2.77243	0.396581	2.76865	0.330217				2.76873	1.40715	2.80947	1.67416	2.76705	2.11878	0.586384	2.01736		12.3893	6.99782	12.6543	7.15025	11.7994	9.44729	10.7737	7.33725
2.77249	0.775985	2.77184	0.689731	2.77133	0.755981	2.77187	0.584841		2.77535	1.3582	2.77238	0.978958	0.555136	0.0571241				0.555055	0.0562798	2.77562	0.396886	2.77206	0.330407				2.772	1.40589	2.8129	1.67481	2.7704	2.11905	0.587054	2.01842		12.3926	6.99771	12.6576	7.14926	11.8029	9.44607	10.777	7.33755
2.77584	0.775871	2.77527	0.690453	2.77466	0.756399	2.77517	0.584879		2.7787	1.36642	2.77568	0.982533	0.555805	0.0572762				0.555752	0.0565841	2.77911	0.397418	2.77549	0.330826				2.77533	1.40688	2.81628	1.6758	2.77375	2.11935	0.587751	2.01952		12.3959	6.99714	12.6609	7.14903	11.8063	9.44523	10.7803	7.33767
2.77919	0.776251	2.77857	0.690948	2.77801	0.757084	2.77862	0.584879		2.78216	1.36573	2.77897	0.983902	0.556476	0.0576563				0.556448	0.0568123	2.7824	0.397989	2.77884	0.331396				2.77865	1.40757	2.81963	1.67667	2.77704	2.12046	0.588421	2.02211		12.3992	6.99672	12.6642	7.14808	11.8097	9.44679	10.7835	7.33759
2.78243	0.776784	2.78184	0.69148	2.78133	0.757692	2.78203	0.585259		2.78557	1.36733	2.78235	0.984739	0.557118	0.0578465				0.557118	0.0570785	2.7857	0.398901	2.78224	0.332081				2.78197	1.40772	2.82295	1.6769	2.78039	2.12141	0.589118	2.02371		12.4026	6.99642	12.6675	7.14732	11.813	9.44596	10.7869	7.33736
2.78575	0.776936	2.78516	0.691746	2.78479	0.758263	2.7854	0.585678		2.78891	1.36786	2.78567	0.985804	0.557789	0.0578086				0.557788	0.0571926	2.78902	0.400118	2.78554	0.332841				2.78538	1.40817	2.82627	1.67736	2.78366	2.12411	0.589788	2.02515		12.4061	6.99611	12.6709	7.14671	11.8162	9.44523	10.7903	7.3374
2.78913	0.776936	2.78851	0.691708	2.78816	0.758681	2.78875	0.586058		2.79226	1.36779	2.78905	0.98451	0.558458	0.058265				0.558458	0.0573446	2.79248	0.400689	2.78886	0.333336				2.78878	1.40821	2.8296	1.67766	2.78682	2.12472	0.590431	2.02637		12.4095	6.99558	12.6743	7.14633	11.8196	9.44504	10.7938	7.33721
2.79245	0.777316	2.79194	0.69186	2.79154	0.758947	2.792	0.586514		2.79554	1.36665	2.79245	0.985842	0.559129	0.0586452				0.559102	0.0573446	2.79588	0.401221	2.79221	0.334058				2.79216	1.40894	2.83287	1.67804	2.79047	2.12312	0.591101	2.02797		12.4129	6.99539	12.6777	7.14553	11.8228	9.44455	10.7972	7.33767
2.79588	0.777354	2.79532	0.692697	2.79486	0.759137	2.79529	0.589405		2.7988	1.36798	2.79583	0.986716	0.559826	0.0584171				0.559772	0.0575729	2.79926	0.401525	2.79551	0.336987				2.79551	1.40989	2.8363	1.67839	2.79387	2.12384	0.591717	2.0285		12.4161	6.99531	12.6811	7.14481	11.8262	9.44383	10.8005	7.33801
2.79923	0.777658	2.79872	0.693115	2.79811	0.759936	2.79864	0.588074		2.80218	1.3695	2.79921	0.990291	0.560469	0.058569				0.560468	0.0576109	2.80264	0.402362	2.79888	0.3379				2.7988	1.41057	2.83973	1.67896	2.79725	2.1251	0.592468	2.02698		12.4195	6.99531	12.6844	7.14447	11.8297	9.44287	10.8038	7.33797
2.80261	0.778457	2.80207	0.693039	2.8014	0.760583	2.80199	0.588606		2.80556	1.37889	2.8025	0.992041	0.561139	0.0587213				0.561138	0.0576109	2.80591	0.403275	2.80232	0.336302				2.80215	1.41114	2.8431	1.67926	2.80057	2.12612	0.593138	2.02785		12.4228	6.99558	12.6877	7.14398	11.8331	9.43983	10.8071	7.33744
2.80601	0.778609	2.80534	0.693306	2.80478	0.760735	2.8054	0.589215		2.80899	1.37722	2.80575	0.993942	0.561782	0.058455				0.561782	0.0578011	2.80923	0.404112	2.80572	0.336797				2.80545	1.4116	2.84648	1.67972	2.8039	2.12875	0.593808	2.02873		12.426	6.99569	12.691	7.14382	11.8365	9.43945	10.8104	7.33782
2.80928	0.778761	2.80856	0.693268	2.80818	0.761191	2.80877	0.589823		2.81239	1.37942	2.80912	0.996072	0.562479	0.0584931				0.562452	0.0581813	2.8125	0.404454	2.8091	0.337367				2.80875	1.41259	2.84978	1.68052	2.80719	2.12913	0.594478	2.02934		12.4295	6.99569	12.6943	7.14318	11.8398	9.44105	10.8137	7.3379
2.81258	0.779446	2.81196	0.693154	2.81167	0.761457	2.81215	0.59028		2.81569	1.38026	2.81247	0.997669	0.563148	0.0583789				0.563095	0.0582574	2.81566	0.40453	2.81242	0.337938				2.8122	1.41293	2.85307	1.68131	2.81046	2.12787	0.595148	2.03006		12.4329	6.99554	12.6977	7.14242	11.8431	9.44006	10.8172	7.33782
2.8159	0.780054	2.81529	0.693306	2.81505	0.761838	2.81553	0.590584		2.81907	1.38057	2.8159	0.999039	0.563819	0.0581889				0.563765	0.057839	2.81931	0.40472	2.81572	0.338964				2.81561	1.41346	2.85634	1.68238	2.81379	2.12879	0.595818	2.03086		12.4363	6.9955	12.7011	7.1415	11.8464	9.43884	10.8206	7.33831
2.81928	0.780321	2.81874	0.693496	2.8184	0.762636	2.81882	0.59085		2.82236	1.38163	2.81928	1.00048	0.564515	0.0583408				0.564462	0.0575729	2.82274	0.405062	2.81904	0.339421				2.81898	1.41392	2.85967	1.68261	2.81724	2.13012	0.596488	2.03413		12.4397	6.99508	12.7045	7.13865	11.8497	9.43778	10.8239	7.33774
2.82274	0.780891	2.82215	0.693458	2.82164	0.763321	2.82212	0.590812		2.82566	1.38391	2.82244	1.00193	0.565159	0.0587592				0.565132	0.0573066	2.82611	0.405633	2.82228	0.339383				2.82233	1.41449	2.86312	1.6831	2.82065	2.13362	0.597131	2.03557		12.443	6.9944	12.7079	7.13797	11.8531	9.43451	10.8273	7.33744
2.82609	0.781005	2.8255	0.693382	2.82485	0.763435	2.82544	0.590926		2.82901	1.38589	2.82601	1.00322	0.565802	0.0584931				0.565855	0.0574207	2.82944	0.406317	2.82566	0.339725				2.82566	1.41532	2.86655	1.68333	2.824	2.13506	0.597828	2.03694		12.4463	6.99379	12.7112	7.13983	11.8566	9.4336	10.8306	7.33691
2.82946	0.780625	2.82887	0.694028	2.82826	0.763815	2.82877	0.590964		2.83239	1.38734	2.82928	1.00467	0.566499	0.0583408				0.566525	0.0574588	2.83273	0.406507	2.82912	0.340258				2.82895	1.41597	2.86996	1.68413	2.82737	2.1362	0.598498	2.03839		12.4496	6.9936	12.7145	7.1393	11.86	9.43299	10.834	7.33706
2.83281	0.781081	2.83217	0.694142	2.83166	0.764728	2.83222	0.591306		2.83582	1.38832	2.83255	1.00573	0.567142	0.0586073				0.567195	0.0575729	2.83603	0.406469	2.83252	0.3406				2.83225	1.41886	2.87331	1.68477	2.83067	2.13605	0.599114	2.03938		12.4529	6.99276	12.7178	7.13808	11.8633	9.43443	10.8373	7.33676
2.83587	0.781385	2.83544	0.694713	2.83488	0.765146	2.83563	0.591763		2.83919	1.3887	2.83592	1.00687	0.567812	0.0589495				0.567838	0.0575729	2.83935	0.406812	2.83592	0.340828				2.83557	1.4197	2.87655	1.68515	2.83399	2.13434	0.599784	2.03991		12.4563	6.99212	12.7212	7.13717	11.8666	9.43382	10.8406	7.33679
2.83933	0.781233	2.83879	0.695169	2.83852	0.765831	2.83898	0.591877		2.84254	1.39061	2.83927	1.00748	0.568481	0.0592537				0.568508	0.0571926	2.84268	0.406888	2.83925	0.341322				2.839	1.41852	2.87985	1.68542	2.83729	2.13487	0.600454	2.03884		12.4597	6.99193	12.7246	7.13679	11.8699	9.43337	10.844	7.33679
2.8427	0.7815	2.84217	0.695549	2.84185	0.766135	2.84217	0.591801		2.84595	1.39289	2.84273	1.00661	0.569152	0.0591776				0.569205	0.0573827	2.84613	0.407534	2.84252	0.341208				2.84243	1.41909	2.88312	1.68588	2.84064	2.13544	0.601151	2.04021		12.4631	6.99147	12.728	7.13447	11.8733	9.43264	10.8474	7.33622
2.84608	0.781423	2.84557	0.69612	2.84517	0.765945	2.84557	0.591649		2.84922	1.39585	2.84611	1.00763	0.569822	0.0591397				0.569902	0.0578011	2.84954	0.408143	2.84581	0.341246				2.84581	1.41981	2.88644	1.68728	2.84407	2.13537	0.601821	2.04109		12.4665	6.99159	12.7314	7.13595	11.8766	9.43215	10.8508	7.33626
2.84956	0.781423	2.84895	0.696462	2.84849	0.765983	2.84887	0.591763		2.85248	1.39829	2.8494	1.00881	0.570492	0.0594437				0.570572	0.0581433	2.85289	0.408561	2.84911	0.341436				2.84919	1.42031	2.8899	1.69056	2.84747	2.13559	0.602491	2.04394		12.4697	6.99151	12.7347	7.1355	11.8799	9.43154	10.8541	7.33626
2.85291	0.782184	2.85227	0.696995	2.85176	0.766249	2.85224	0.592105		2.85589	1.39905	2.85281	1.01265	0.571162	0.0598621				0.571269	0.0580292	2.85621	0.408637	2.85248	0.341474				2.85246	1.42057	2.89335	1.69147	2.85085	2.13616	0.603161	2.04261		12.473	6.99102	12.738	7.13489	11.8834	9.42812	10.8575	7.33676
2.85624	0.782907	2.85565	0.696842	2.85514	0.766743	2.85565	0.592866		2.85924	1.39966	2.8561	1.01478	0.571832	0.0601666				0.571939	0.0582194	2.85951	0.408865	2.85594	0.341855				2.85578	1.42118	2.89676	1.68941	2.8542	2.13925	0.603831	2.04337		12.4763	6.99052	12.7414	7.13416	11.8868	9.42781	10.8608	7.33657
2.85956	0.782983	2.85894	0.697033	2.85854	0.766858	2.8591	0.593056		2.86261	1.40011	2.85937	1.01638	0.572529	0.0602045				0.572582	0.0579152	2.86283	0.409778	2.85932	0.342615				2.85905	1.42183	2.90008	1.68964	2.8575	2.14016	0.604474	2.04474		12.4796	6.99067	12.7447	7.13378	11.8901	9.42721	10.8641	7.33637
2.86283	0.783553	2.86205	0.697451	2.86195	0.767162	2.86245	0.59317		2.86596	1.39992	2.86278	1.01775	0.573198	0.0602427				0.573252	0.0574207	2.86615	0.410196	2.8627	0.343414				2.86237	1.42266	2.90338	1.69021	2.86082	2.14054	0.605144	2.04843		12.4831	6.99029	12.748	7.13356	11.8934	9.42823	10.8674	7.33607
2.86615	0.7842	2.86564	0.698212	2.86535	0.767238	2.8658	0.593512		2.86934	1.40338	2.86613	1.01912	0.573869	0.0603566				0.573922	0.0576109	2.86948	0.411147	2.86599	0.343642				2.86583	1.42601	2.90667	1.6909	2.86412	2.13944	0.605841	2.04949		12.4865	6.98984	12.7514	7.13287	11.8967	9.42713	10.8708	7.33573
2.86953	0.784162	2.86899	0.69882	2.86865	0.7672	2.86918	0.594083		2.87272	1.40559	2.8695	1.01927	0.574538	0.0607369				0.574619	0.0579152	2.87291	0.411832	2.86926	0.346571				2.86923	1.42692	2.90997	1.69128	2.86747	2.14046	0.606511	2.05033		12.4899	6.98957	12.7548	7.13196	11.9001	9.42648	10.8742	7.33558
2.87293	0.784656	2.8724	0.701292	2.87197	0.7672	2.87242	0.594957		2.87604	1.40704	2.87288	1.02094	0.575209	0.0610793				0.575316	0.0574968	2.87634	0.412326	2.87258	0.347788				2.87261	1.42746	2.91332	1.69094	2.87092	2.14195	0.607154	2.04866		12.4933	6.98919	12.7582	7.13131	11.9034	9.42569	10.8776	7.33554
2.87639	0.784998	2.87575	0.699315	2.87532	0.767352	2.87572	0.595528		2.87934	1.40772	2.87623	1.02269	0.575851	0.0613835				0.575959	0.0574968	2.87971	0.412897	2.87591	0.348929				2.87593	1.42597	2.91678	1.6909	2.87433	2.14252	0.607824	2.05014		12.4966	6.98873	12.7615	7.12785	11.9067	9.42474	10.881	7.33561
2.87974	0.784998	2.8791	0.699657	2.87856	0.767732	2.8791	0.59587		2.88253	1.40916	2.87961	1.02361	0.576575	0.0618398				0.576629	0.0579531	2.88306	0.413315	2.87931	0.347445				2.87926	1.42708	2.92018	1.69124	2.87768	2.14309	0.60844	2.0536		12.4998	6.98824	12.7648	7.12648	11.9102	9.42143	10.8843	7.33512
2.88306	0.785227	2.88247	0.700303	2.88194	0.767922	2.88245	0.596136		2.88598	1.41107	2.88293	1.02482	0.577246	0.0618019				0.577272	0.0583715	2.88636	0.41419	2.88277	0.348016				2.88258	1.42768	2.92353	1.69173	2.881	2.14335	0.609137	2.05474		12.5032	6.98752	12.7681	7.12565	11.9136	9.42013	10.8876	7.33539
2.88639	0.785721	2.88577	0.700722	2.88529	0.768113	2.8859	0.596631		2.88939	1.41251	2.8862	1.02543	0.577915	0.0616496				0.577942	0.0587898	2.88968	0.414608	2.88615	0.348396				2.88588	1.42852	2.92691	1.69257	2.88427	2.1443	0.609834	2.05558		12.5065	6.98672	12.7714	7.12481	11.917	9.41937	10.8909	7.33546
2.88966	0.785835	2.88909	0.70057	2.88864	0.768417	2.88928	0.597011		2.89279	1.41365	2.88955	1.0268	0.578559	0.0615356				0.578612	0.0591322	2.89298	0.415445	2.8895	0.348624				2.88923	1.42905	2.9302	1.69333	2.88762	2.14506	0.610504	2.05672		12.51	6.98626	12.7748	7.12633	11.9203	9.42101	10.8942	7.3355
2.89301	0.786139	2.8925	0.700341	2.89207	0.768493	2.89266	0.597696		2.89617	1.41464	2.8929	1.02832	0.579255	0.0616117				0.579282	0.0590941	2.89625	0.416015	2.89279	0.348929				2.89268	1.42955	2.93353	1.69413	2.89092	2.14609	0.611228	2.05793		12.5134	6.98588	12.7782	7.12565	11.9236	9.41998	10.8976	7.33573
2.89641	0.786672	2.89582	0.700303	2.89545	0.768987	2.89598	0.598304		2.89957	1.41616	2.89633	1.02939	0.579926	0.0616496				0.579925	0.0587898	2.89968	0.416472	2.89609	0.349005				2.89606	1.43031	2.93682	1.69732	2.89432	2.14944	0.611898	2.05946		12.5167	6.98554	12.7816	7.12485	11.9269	9.41892	10.901	7.33565
2.89976	0.786938	2.8992	0.700379	2.89882	0.770166	2.89922	0.598799		2.90284	1.41844	2.89971	1.03106	0.580596	0.0615735				0.580595	0.0588279	2.90311	0.416624	2.89947	0.348586				2.89941	1.43103	2.94017	1.69771	2.89775	2.1505	0.612568	2.06105		12.5201	6.98504	12.785	7.12412	11.9302	9.41793	10.9044	7.33546
2.90319	0.787204	2.90257	0.70095	2.90215	0.771079	2.90257	0.599293		2.90609	1.41974	2.90306	1.0322	0.581265	0.0611932				0.581238	0.05647	2.90651	0.417156	2.90276	0.348244				2.90279	1.43168	2.94358	1.69656	2.90118	2.15233	0.613211	2.06121		12.5234	6.98474	12.7884	7.12397	11.9335	9.41724	10.9078	7.33508
2.90651	0.787661	2.90592	0.70171	2.90539	0.771535	2.90592	0.599787		2.90943	1.42065	2.90643	1.0341	0.581936	0.0610793				0.581882	0.0584475	2.90989	0.417689	2.90617	0.348662				2.90608	1.43213	2.94698	1.69725	2.90453	2.15286	0.613881	2.05984		12.5267	6.98504	12.7915	7.12409	11.937	9.41435	10.9111	7.33504
2.90986	0.788155	2.90933	0.701939	2.90871	0.771916	2.90922	0.599977		2.91281	1.42035	2.9097	1.03661	0.582605	0.0616117				0.582578	0.0581053	2.91321	0.417879	2.9096	0.349233				2.90943	1.43316	2.9502	1.69801	2.90785	2.15134	0.614578	2.06086		12.53	6.98512	12.795	7.12352	11.9404	9.41329	10.9144	7.33489
2.91321	0.788345	2.91262	0.702395	2.91206	0.77222	2.91268	0.60051		2.91627	1.4197	2.91295	1.03867	0.583276	0.0618017				0.583275	0.057763	2.91651	0.418259	2.91295	0.349613				2.91276	1.43347	2.95376	1.69858	2.91115	2.15229	0.615274	2.06219		12.5333	6.98504	12.7983	7.1231	11.9438	9.41192	10.9177	7.33489
2.91651	0.788611	2.91595	0.70308	2.91541	0.772905	2.91605	0.60108		2.91965	1.42168	2.91632	1.04034	0.583945	0.0621822				0.583945	0.057687	2.91975	0.418906	2.91635	0.352351				2.91605	1.43354	2.95706	1.69926	2.91447	2.15351	0.615944	2.06311		12.5367	6.98489	12.8016	7.12253	11.9471	9.41093	10.921	7.33493
2.91967	0.788611	2.9193	0.703688	2.91871	0.773703	2.9194	0.601499		2.92305	1.42559	2.9197	1.04209	0.584616	0.0624864				0.584615	0.057763	2.92308	0.41921	2.91962	0.35334				2.91946	1.43362	2.96041	1.69983	2.91774	2.15419	0.616641	2.06615		12.5402	6.98459	12.805	7.12196	11.9504	9.41024	10.9244	7.33474
2.92324	0.788649	2.92262	0.70384	2.92225	0.774274	2.92278	0.601575		2.9264	1.42757	2.9231	1.04346	0.585285	0.0624864				0.585285	0.0578771	2.92653	0.419476	2.92294	0.354253				2.92289	1.43419	2.96368	1.70037	2.92107	2.15465	0.617311	2.06759		12.5436	6.98398	12.8085	7.12165	11.9537	9.40926	10.9279	7.3347
2.92653	0.788954	2.92602	0.704106	2.92565	0.774388	2.92589	0.601575		2.92948	1.42856	2.92651	1.0446	0.585956	0.0626006				0.585928	0.0581813	2.92996	0.420313	2.92627	0.35509				2.92627	1.43491	2.96695	1.7009	2.92452	2.15548	0.617954	2.0682		12.5469	6.98337	12.8118	7.12089	11.957	9.41017	10.9312	7.33459
2.92996	0.789524	2.9294	0.704335	2.92897	0.774806	2.92937	0.601993		2.93288	1.42963	2.92986	1.04589	0.586625	0.0629807				0.586625	0.0585237	2.93337	0.420883	2.92959	0.354063				2.92967	1.43582	2.9704	1.7012	2.9279	2.15602	0.618624	2.06912		12.5503	6.98288	12.8152	7.12005	11.9604	9.40914	10.9346	7.33455
2.93331	0.789676	2.93278	0.704144	2.93221	0.775529	2.93272	0.602487		2.93629	1.43069	2.93323	1.04643	0.587296	0.0630188				0.587295	0.0586377	2.93672	0.421454	2.93297	0.354595				2.93297	1.43978	2.97381	1.70189	2.93128	2.15636	0.619268	2.06801		12.5535	6.98227	12.8184	7.11956	11.9638	9.40831	10.9379	7.33436
2.93669	0.789676	2.93618	0.70422	2.93554	0.775871	2.93613	0.603286		2.93966	1.43191	2.93656	1.04802	0.587966	0.0625625				0.587965	0.0581813	2.93996	0.422252	2.93637	0.355166				2.93632	1.44062	2.97719	1.70303	2.93463	2.15685	0.619964	2.06912		12.5568	6.9817	12.8218	7.11945	11.9673	9.40747	10.9412	7.33394
2.94007	0.790361	2.93948	0.70422	2.93891	0.776479	2.93956	0.603781		2.94312	1.43267	2.9398	1.04962	0.588635	0.0626385				0.588635	0.0580292	2.94331	0.422823	2.93977	0.35604				2.93956	1.44206	2.98054	1.70394	2.93795	2.15758	0.620634	2.06969		12.5601	6.98101	12.8251	7.1188	11.9706	9.40697	10.9445	7.3336
2.94336	0.790779	2.94275	0.704335	2.94232	0.776974	2.94291	0.604389		2.94653	1.4316	2.94318	1.05137	0.589306	0.0625622				0.589278	0.0580673	2.94658	0.423127	2.94318	0.356116				2.94285	1.44221	2.98389	1.70714	2.94125	2.15815	0.621304	2.07049		12.5635	6.98033	12.8284	7.11838	11.9739	9.40576	10.9478	7.33352
2.94671	0.791236	2.94596	0.704449	2.94575	0.77743	2.94626	0.607355		2.94988	1.43556	2.94653	1.05335	0.590002	0.0620301				0.589922	0.0583715	2.9499	0.42423	2.94647	0.356192				2.94634	1.44107	2.98721	1.70805	2.94454	2.15864	0.621948	2.07147		12.567	6.97983	12.8319	7.11792	11.9771	9.40477	10.9513	7.33345
2.95004	0.791844	2.94945	0.705171	2.9491	0.777849	2.94961	0.605758		2.9532	1.4367	2.94993	1.05494	0.590646	0.0622962				0.590592	0.0587898	2.95333	0.425219	2.94977	0.356421				2.94974	1.44198	2.99045	1.70565	2.94787	2.15948	0.622618	2.07239		12.5704	6.9798	12.8353	7.11754	11.9805	9.40393	10.9547	7.33348
2.95336	0.79211	2.95288	0.705856	2.95248	0.778799	2.95288	0.606671		2.95644	1.43875	2.95333	1.05624	0.591315	0.0623341				0.591262	0.0587138	2.95676	0.425485	2.95309	0.356953				2.95309	1.44286	2.9938	1.70641	2.95132	2.16305	0.623288	2.07315		12.5737	6.97991	12.8387	7.11728	11.9838	9.40104	10.9581	7.33341
2.95676	0.79211	2.95628	0.706046	2.95577	0.779522	2.9562	0.607013		2.95974	1.44081	2.95668	1.05715	0.591986	0.0621822				0.591958	0.0583715	2.96017	0.425751	2.95636	0.357105				2.95644	1.44377	2.99723	1.70725	2.95473	2.16488	0.623984	2.07379		12.5769	6.98018	12.842	7.11716	11.9872	9.40252	10.9615	7.33341
2.96014	0.792795	2.95963	0.706464	2.95901	0.779788	2.9596	0.607584		2.96309	1.44233	2.96009	1.05852	0.592628	0.0625243				0.592628	0.0580673	2.96349	0.426474	2.95977	0.357448				2.95977	1.444	3.00064	1.70797	2.95813	2.16602	0.624654	2.07741		12.5803	6.98025	12.8453	7.11637	11.9907	9.40169	10.9647	7.33322
2.96357	0.793327	2.96295	0.706997	2.96236	0.780435	2.96293	0.607774		2.96628	1.44385	2.96338	1.06004	0.593272	0.0635133				0.593325	0.0583715	2.96681	0.427082	2.96322	0.3576				2.96309	1.44465	3.00401	1.70805	2.96145	2.16617	0.625298	2.07855		12.5836	6.98025	12.8486	7.1153	11.994	9.40112	10.968	7.33288
2.96695	0.793593	2.96622	0.707491	2.96571	0.780777	2.96638	0.60785		2.9699	1.44461	2.96665	1.06103	0.593968	0.0636652				0.594022	0.0584096	2.97011	0.427463	2.96663	0.3576				2.96636	1.44491	3.00736	1.70851	2.96472	2.1648	0.625968	2.07923		12.5869	6.98056	12.8519	7.11458	11.9974	9.40032	10.9713	7.33253
2.97022	0.793784	2.96952	0.707833	2.96906	0.780739	2.96973	0.60785		2.97325	1.44484	2.96998	1.06194	0.594612	0.0638933				0.594665	0.0584856	2.97341	0.427881	2.96998	0.35836				2.96971	1.44579	3.01063	1.70835	2.96807	2.16568	0.626611	2.0803		12.5904	6.98063	12.8552	7.11408	12.0007	9.40036	10.9746	7.33181
2.97351	0.793555	2.9729	0.707833	2.97252	0.781119	2.97306	0.608154		2.97662	1.44415	2.9733	1.06323	0.595255	0.0644639				0.595362	0.0582575	2.97676	0.427881	2.9733	0.359121				2.97314	1.44624	3.01395	1.70858	2.97134	2.1664	0.627254	2.07862		12.5938	6.98082	12.8587	7.11112	12.004	9.40005	10.978	7.33116
2.97689	0.793784	2.97627	0.708062	2.9759	0.781309	2.97643	0.608154		2.98003	1.44796	2.97673	1.0619	0.595952	0.064388				0.596005	0.057839	2.98021	0.427919	2.9766	0.359083				2.97654	1.44647	3.01725	1.70946	2.97464	2.16735	0.627951	2.07923		12.5972	6.98067	12.8621	7.11214	12.0073	9.39941	10.9814	7.33063
2.98021	0.794202	2.97968	0.708138	2.97925	0.781157	2.97973	0.608078		2.9833	1.44993	2.98016	1.06293	0.596622	0.0648062				0.596702	0.057839	2.98359	0.428375	2.97992	0.359121				2.97992	1.44693	3.0206	1.70995	2.97812	2.16788	0.628648	2.07999		12.6006	6.97976	12.8654	7.11146	12.0107	9.39853	10.9848	7.3304
2.98367	0.794544	2.98303	0.708746	2.98255	0.780929	2.98305	0.608534		2.98656	1.45199	2.98354	1.06673	0.597292	0.0652246				0.597399	0.0578771	2.98678	0.428946	2.98322	0.359425				2.98332	1.44708	3.02403	1.71048	2.98158	2.16781	0.629318	2.08106		12.6039	6.97892	12.8688	7.11085	12.014	9.39549	10.9881	7.32987
2.98702	0.794582	2.98638	0.709088	2.98581	0.781195	2.9864	0.608877		2.98991	1.45343	2.98691	1.0678	0.597961	0.0649965				0.598069	0.0581053	2.99032	0.429174	2.98659	0.359843				2.98659	1.44754	3.02746	1.71083	2.98496	2.16845	0.630014	2.08132		12.6072	6.97801	12.8721	7.1107	12.0174	9.39397	10.9915	7.32942
2.99037	0.795039	2.98981	0.709621	2.98914	0.781652	2.98975	0.609789		2.99324	1.45473	2.99018	1.06955	0.598685	0.0646541				0.598712	0.0582574	2.99361	0.42925	2.99005	0.360452				2.98992	1.44799	3.03084	1.7114	2.98828	2.16929	0.630658	2.08189		12.6105	6.97527	12.8754	7.11077	12.0209	9.39313	10.9948	7.32915
2.99369	0.795419	2.9931	0.710229	2.99249	0.782298	2.99318	0.610246		2.99667	1.45632	2.9934	1.07168	0.599382	0.0649583				0.599382	0.0585616	2.99694	0.429973	2.99343	0.36106				2.99321	1.44834	3.03416	1.71155	2.99158	2.17016	0.631301	2.08532		12.6138	6.97679	12.8786	7.11077	12.0242	9.39252	10.9981	7.32896
2.99696	0.795951	2.99637	0.711028	2.99589	0.782983	2.99653	0.610474		3.00005	1.45777	2.9968	1.07358	0.600052	0.0647681				0.600079	0.0585616	3.00023	0.430581	2.9968	0.361365				2.99653	1.44837	3.03749	1.71231	2.9949	2.17332	0.631998	2.08615		12.617	6.97634	12.8821	7.11017	12.0275	9.39385	11.0014	7.32892
3.00029	0.797092	2.99972	0.711446	2.99932	0.783363	2.99983	0.61055		3.00345	1.45883	3.00018	1.07518	0.600722	0.0649583				0.600776	0.0585997	3.00356	0.433662	3.00007	0.363837				2.99997	1.4491	3.04081	1.71315	2.9982	2.17461	0.632641	2.08745		12.6207	6.97573	12.8855	7.10994	12.0308	9.39287	11.0049	7.32865
3.00345	0.797549	3.00305	0.711637	3.00265	0.78401	3.00318	0.611197		3.00683	1.46058	3.00361	1.07609	0.601393	0.0653007				0.601446	0.059056	3.00699	0.43465	3.00334	0.362392				3.00337	1.44993	3.04408	1.71383	3.00152	2.17553	0.633338	2.08897		12.6241	6.97516	12.8889	7.1099	12.0341	9.39199	11.0083	7.32808
3.00701	0.797815	3.00645	0.711941	3.00602	0.784504	3.00645	0.611957		3.0101	1.4618	3.00699	1.07761	0.602036	0.0649962				0.602089	0.0593603	3.01042	0.433015	3.00669	0.363				3.00675	1.44986	3.0474	1.7144	3.00484	2.17545	0.634008	2.09034		12.6274	6.97485	12.8922	7.10769	12.0374	9.39138	11.0117	7.32736
3.01044	0.798005	3.00983	0.712359	3.00935	0.785113	3.0098	0.612261		3.01336	1.46256	3.01034	1.07852	0.602706	0.0649583				0.602759	0.0595124	3.01379	0.4337	3.00999	0.363875				3.01004	1.45005	3.05086	1.71451	3.00838	2.17458	0.634651	2.0914		12.6307	6.97428	12.8956	7.10922	12.0408	9.39089	11.015	7.32683
3.01382	0.798347	3.01323	0.712739	3.01261	0.785759	3.0132	0.6123		3.01672	1.46416	3.01369	1.07982	0.603375	0.0651104				0.603402	0.0595505	3.01714	0.434536	3.01342	0.364559				3.01334	1.45024	3.05429	1.71501	3.01178	2.17522	0.635294	2.09231		12.6339	6.97405	12.8989	7.10796	12.0442	9.39005	11.0184	7.32687
3.0172	0.798499	3.01663	0.712854	3.01599	0.785949	3.01658	0.612261		3.02004	1.46499	3.01693	1.0824	0.604046	0.0652244				0.604072	0.0595505	3.02044	0.435373	3.01688	0.364788				3.01666	1.45085	3.05767	1.71554	3.01511	2.17591	0.635937	2.09323		12.6373	6.97348	12.9022	7.10678	12.0477	9.38921	11.0217	7.32671
3.02057	0.798652	3.01996	0.713158	3.01937	0.786406	3.02004	0.61249		3.0235	1.46629	3.02023	1.08377	0.604742	0.0654147				0.604715	0.0595505	3.02382	0.435867	3.02031	0.364864				3.01998	1.45153	3.06102	1.71642	3.01838	2.17625	0.636607	2.09467		12.6406	6.97344	12.9056	7.10161	12.051	9.38838	11.025	7.32603
3.02382	0.799336	3.02323	0.713196	3.02272	0.786634	3.02333	0.612756		3.02693	1.46842	3.02363	1.08522	0.605359	0.0657191				0.605412	0.0598167	3.02706	0.436552	3.02366	0.365054				3.02331	1.4524	3.06429	1.71714	3.0217	2.17636	0.637304	2.09665		12.644	6.97276	12.9088	7.09157	12.0544	9.38762	11.0283	7.32504
3.02714	0.799907	3.02655	0.713728	3.02612	0.786938	3.02666	0.612642		3.0303	1.46956	3.02701	1.08727	0.606029	0.0654147				0.606082	0.0602351	3.03038	0.436666	3.02695	0.365244				3.02679	1.4524	3.06761	1.71782	3.025	2.17678	0.638001	2.09848		12.6474	6.97219	12.9123	7.09005	12.0577	9.38693	11.0317	7.32447
3.03052	0.802455	3.02969	0.713995	3.0295	0.787851	3.03003	0.612528		3.03368	1.471	3.03044	1.08811	0.606699	0.0651865				0.606725	0.0601209	3.03387	0.437237	3.03025	0.366119				3.0302	1.45256	3.0709	1.7203	3.02835	2.17773	0.638698	2.10007		12.6508	6.97177	12.9157	7.09119	12.061	9.38602	11.0351	7.32455
3.03381	0.802455	3.03328	0.714185	3.0329	0.788421	3.03336	0.612452		3.03692	1.47306	3.03381	1.08887	0.607395	0.0653007				0.607395	0.0601209	3.03724	0.437389	3.03357	0.366575				3.03355	1.45332	3.07425	1.71862	3.0318	2.17834	0.639368	2.10076		12.6542	6.9717	12.919	7.09119	12.0643	9.38465	11.0385	7.32436
3.03722	0.801124	3.03671	0.714261	3.03623	0.789068	3.03668	0.61249		3.04019	1.4745	3.03711	1.09031	0.608066	0.0649962				0.608038	0.060197	3.04062	0.437541	3.03684	0.366879				3.0369	1.45355	3.07766	1.71938	3.03521	2.1788	0.640038	2.09855		12.6575	6.97154	12.9224	7.09187	12.0676	9.38073	11.0418	7.32413
3.04057	0.801276	3.04008	0.714717	3.03952	0.791654	3.04003	0.61306		3.04354	1.47503	3.04046	1.09145	0.608763	0.0650725				0.608735	0.0600449	3.04397	0.437997	3.04025	0.369313				3.04019	1.45431	3.0809	1.72003	3.03856	2.18176	0.640708	2.09985		12.6608	6.97131	12.9257	7.09332	12.0711	9.37853	11.0451	7.32333
3.04397	0.801352	3.04346	0.715021	3.04285	0.790247	3.04335	0.613098		3.04692	1.47549	3.04376	1.09267	0.609432	0.0652244				0.609405	0.060197	3.04729	0.43872	3.04368	0.367678				3.04352	1.45457	3.08444	1.72056	3.04188	2.18051	0.641378	2.10091		12.6641	6.97124	12.9291	7.09184	12.0745	9.37739	11.0484	7.32325
3.04735	0.801162	3.04673	0.714907	3.04617	0.790589	3.04678	0.613326		3.05019	1.47484	3.04705	1.09434	0.610103	0.0651104				0.610102	0.0606534	3.05059	0.439062	3.04703	0.368058				3.04681	1.45514	3.08779	1.72075	3.04518	2.18161	0.641994	2.10129		12.6674	6.97029	12.9323	7.09119	12.0779	9.37723	11.0517	7.32303
3.05064	0.800591	3.05	0.714831	3.04952	0.79135	3.05013	0.613745		3.05375	1.47633	3.05046	1.09556	0.610772	0.0656428				0.610772	0.0606534	3.05386	0.439366	3.0504	0.368591				3.05016	1.45758	3.09106	1.72128	3.0485	2.18481	0.642718	2.1019		12.6708	6.97052	12.9357	7.09107	12.0812	9.37891	11.0551	7.32341
3.05397	0.800667	3.05335	0.715135	3.05298	0.792376	3.05351	0.614391		3.05713	1.48005	3.05386	1.09655	0.611416	0.0663657				0.611415	0.0608055	3.05718	0.439937	3.0537	0.369009				3.05359	1.45609	3.09438	1.72136	3.05177	2.1861	0.643361	2.10243		12.6742	6.97048	12.9391	7.09062	12.0844	9.3778	11.0585	7.32329
3.05729	0.800933	3.0567	0.715858	3.05635	0.792871	3.05694	0.615076		3.06048	1.48226	3.05726	1.09777	0.612059	0.0666318				0.612085	0.0612619	3.06064	0.440393	3.05702	0.369161				3.057	1.45655	3.09768	1.72204	3.05512	2.18754	0.644058	2.10308		12.6776	6.97059	12.9425	7.08799	12.0878	9.37727	11.0619	7.32318
3.06061	0.801314	3.06008	0.716276	3.05976	0.793593	3.06021	0.615722		3.06372	1.48378	3.06064	1.09974	0.612782	0.0672784				0.612728	0.0613379	3.06407	0.441496	3.06035	0.369655				3.06037	1.45731	3.101	1.72296	3.05858	2.18762	0.644728	2.10593		12.681	6.97113	12.9459	7.08974	12.091	9.37651	11.0653	7.32322
3.0641	0.801276	3.06343	0.716619	3.06308	0.793593	3.06351	0.616445		3.06697	1.48431	3.06396	1.10165	0.613452	0.0681911				0.613398	0.0615661	3.06745	0.442105	3.06367	0.37034				3.06372	1.45864	3.10446	1.72376	3.06198	2.18678	0.645424	2.10528		12.6843	6.97162	12.9493	7.0894	12.0944	9.37571	11.0686	7.32314
3.0675	0.80158	3.06683	0.716771	3.06632	0.79386	3.06683	0.616749		3.07032	1.48561	3.06734	1.10355	0.614122	0.0683813				0.614095	0.0622126	3.07077	0.442561	3.06705	0.37304				3.06699	1.45944	3.10786	1.72676	3.06538	2.18773	0.646121	2.10897		12.6876	6.97154	12.9525	7.08933	12.0978	9.37518	11.072	7.32333
3.07088	0.801808	3.07021	0.717341	3.06965	0.794392	3.07018	0.617472		3.07366	1.48758	3.07061	1.10514	0.614792	0.0683813				0.614765	0.0620986	3.07404	0.442561	3.07045	0.373344				3.07034	1.46024	3.11124	1.72505	3.06871	2.18888	0.646791	2.11049		12.6909	6.97158	12.9558	7.08929	12.1013	9.37206	11.0753	7.32287
3.0742	0.80215	3.0735	0.717836	3.07297	0.794544	3.07361	0.617814		3.07712	1.48842	3.07391	1.10629	0.615462	0.0687613				0.615435	0.0617182	3.07736	0.442903	3.07383	0.371937				3.07364	1.46298	3.11462	1.726	3.07203	2.18948	0.647434	2.11103		12.6942	6.97227	12.9592	7.08929	12.1047	9.37168	11.0786	7.3228
3.07744	0.802455	3.07677	0.71852	3.07637	0.794544	3.07702	0.618461		3.08053	1.48933	3.07734	1.10758	0.616133	0.0686095				0.616078	0.0618323	3.08066	0.443245	3.0772	0.372622				3.07691	1.46153	3.11794	1.72649	3.07535	2.18998	0.648104	2.11202		12.6976	6.97238	12.9625	7.08895	12.108	9.37301	11.0819	7.32238
3.08074	0.802455	3.08012	0.718977	3.0798	0.794164	3.08039	0.619069		3.08388	1.49139	3.08066	1.10925	0.616802	0.0684571				0.616722	0.0617182	3.08401	0.443398	3.0805	0.373192				3.08037	1.46237	3.12124	1.72737	3.07865	2.19013	0.648801	2.11084		12.7011	6.97219	12.9659	7.08879	12.1113	9.37225	11.0854	7.32265
3.08409	0.802493	3.08345	0.719053	3.08318	0.79424	3.08374	0.619221		3.08723	1.49283	3.08406	1.11077	0.617499	0.0684571				0.617365	0.0612238	3.08747	0.443664	3.08385	0.373801				3.08377	1.46328	3.12453	1.7279	3.082	2.19047	0.649444	2.11186		12.7045	6.97204	12.9693	7.08647	12.1146	9.37145	11.0887	7.32219
3.08744	0.802645	3.0869	0.719547	3.08656	0.794354	3.08698	0.619487		3.09047	1.49458	3.08744	1.11199	0.618169	0.067925				0.618062	0.0613379	3.0909	0.444044	3.0872	0.374257				3.08715	1.46385	3.12785	1.72828	3.08546	2.1912	0.650114	2.11285		12.7079	6.97147	12.9727	7.08564	12.1178	9.37122	11.0921	7.32192
3.09084	0.803025	3.09031	0.720346	3.08988	0.795267	3.09028	0.620058		3.09377	1.49648	3.09079	1.11351	0.618813	0.0676584				0.618705	0.061452	3.09427	0.444729	3.09047	0.374523				3.09047	1.46435	3.13129	1.72862	3.08886	2.19165	0.650784	2.11365		12.7112	6.97101	12.976	7.08533	12.1212	9.37119	11.0954	7.32162
3.09419	0.803215	3.09366	0.72065	3.09307	0.797891	3.09347	0.62078		3.09714	1.49785	3.09419	1.11541	0.619455	0.0677347				0.619428	0.0614901	3.0976	0.445185	3.09387	0.375246				3.09377	1.46484	3.13469	1.72912	3.09224	2.19207	0.651454	2.11433		12.7145	6.9712	12.9793	7.08632	12.1247	9.37043	11.0988	7.32082
3.0976	0.804014	3.09701	0.720726	3.09642	0.795951	3.09695	0.620742		3.10052	1.49839	3.09749	1.11754	0.620126	0.067925				0.620098	0.0617563	3.10089	0.445756	3.0973	0.376007				3.09709	1.46522	3.13809	1.72973	3.09556	2.19264	0.652098	2.11726		12.7177	6.97113	12.9827	7.08545	12.1281	9.3697	11.1021	7.3204
3.10095	0.804736	3.1003	0.72084	3.0998	0.796826	3.10036	0.621237		3.10398	1.49945	3.10079	1.11944	0.620795	0.0681911				0.620795	0.0619084	3.10422	0.446402	3.10068	0.376615				3.10038	1.4656	3.14147	1.73015	3.09883	2.19606	0.652794	2.1165		12.721	6.97063	12.986	7.0851	12.1315	9.36883	11.1054	7.32006
3.10424	0.804927	3.10357	0.72103	3.10315	0.797625	3.10376	0.621275		3.10735	1.5009	3.10414	1.12036	0.621466	0.0682292				0.621465	0.0616803	3.10749	0.447011	3.10406	0.376995				3.10373	1.46587	3.14477	1.73079	3.10218	2.19743	0.653438	2.11719		12.7245	6.97017	12.9893	7.08507	12.1348	9.36582	11.1087	7.31968
3.10754	0.805079	3.10692	0.721525	3.10663	0.798614	3.10714	0.621693		3.11065	1.49972	3.10746	1.12066	0.622135	0.0682671				0.622135	0.0618704	3.11065	0.447961	3.10738	0.377604				3.10719	1.46621	3.14809	1.73121	3.10545	2.19873	0.654108	2.11776		12.7279	6.97025	12.9928	7.08472	12.1381	9.36769	11.1121	7.31869
3.11089	0.805269	3.11033	0.721525	3.11003	0.799108	3.11052	0.622111		3.11405	1.5028	3.11086	1.11941	0.622806	0.0688756				0.622832	0.0620986	3.11429	0.448836	3.11068	0.37806				3.11065	1.46659	3.15136	1.73159	3.10883	2.19987	0.654778	2.11897		12.7313	6.97014	12.9962	7.08434	12.1414	9.36662	11.1155	7.31842
3.11421	0.805992	3.11362	0.721563	3.11341	0.799602	3.11376	0.622416		3.11735	1.50424	3.11424	1.12097	0.623448	0.0692561				0.623529	0.0616041	3.1177	0.449407	3.114	0.378212				3.114	1.46728	3.15468	1.73216	3.11228	2.20017	0.655448	2.12236		12.7347	6.96972	12.9995	7.08419	12.1447	9.36518	11.1187	7.31808
3.11767	0.806448	3.11716	0.721372	3.11668	0.799983	3.11708	0.622454		3.12065	1.50584	3.11756	1.12454	0.624119	0.0695221				0.624199	0.0611477	3.12107	0.449977	3.11732	0.378669				3.11735	1.46747	3.15811	1.73304	3.11569	2.19899	0.656144	2.1238		12.7379	6.96911	13.0029	7.08392	12.1481	9.36156	11.1223	7.31804
3.12105	0.806828	3.12048	0.721487	3.11992	0.800173	3.1204	0.62253		3.12408	1.50789	3.12078	1.12606	0.624816	0.0696361				0.624869	0.0608816	3.12442	0.450814	3.12067	0.378669				3.12057	1.46815	3.16154	1.73345	3.11904	2.19994	0.656788	2.12495		12.7412	6.9682	13.0061	7.08347	12.1515	9.35982	11.1256	7.31778
3.12442	0.8066	3.12389	0.721677	3.12325	0.800591	3.12378	0.623024		3.12743	1.5101	3.12424	1.12728	0.625485	0.0698264				0.625539	0.0609956	3.12769	0.451612	3.1241	0.379201				3.12389	1.46895	3.16489	1.7341	3.12236	2.2007	0.657431	2.12472		12.7445	6.96778	13.0095	7.08339	12.155	9.35906	11.129	7.31766
3.12775	0.806904	3.12716	0.722171	3.12662	0.800895	3.12727	0.623176		3.13083	1.51132	3.12751	1.12819	0.626156	0.0698264				0.626182	0.0610337	3.13102	0.452259	3.12751	0.38				3.12721	1.46967	3.16822	1.73456	3.12566	2.20108	0.658074	2.12335		12.7478	6.96732	13.0128	7.08282	12.1583	9.35883	11.1322	7.31766
3.13104	0.807475	3.13043	0.72297	3.13005	0.801352	3.13062	0.623747		3.13399	1.5136	3.13088	1.12865	0.626852	0.0702446				0.626852	0.0608435	3.13434	0.45302	3.13091	0.380494				3.13037	1.47024	3.17154	1.7352	3.12898	2.20135	0.658744	2.12457		12.7512	6.96694	13.0162	7.08202	12.1616	9.36012	11.1355	7.31778
3.13434	0.807551	3.1338	0.722932	3.13351	0.80158	3.13397	0.624127		3.13753	1.51588	3.13426	1.13025	0.627496	0.0708532				0.627549	0.060235	3.13766	0.453134	3.13418	0.380913				3.13402	1.47066	3.17486	1.73574	3.13225	2.20207	0.659468	2.12555		12.7547	6.96649	13.0196	7.08176	12.1649	9.35871	11.139	7.31797
3.13772	0.807893	3.13715	0.723578	3.13683	0.801846	3.13734	0.624583		3.14091	1.51679	3.13769	1.1326	0.628165	0.0707009				0.628219	0.0603492	3.14109	0.453095	3.13745	0.381369				3.13745	1.47131	3.17813	1.73627	3.1356	2.20268	0.660138	2.12624		12.7581	6.96576	13.023	7.08157	12.1683	9.35784	11.1424	7.31755
3.14109	0.807817	3.14058	0.724225	3.14018	0.801998	3.14058	0.624812		3.1442	1.51809	3.14104	1.13428	0.628809	0.0713096				0.628889	0.0609956	3.1445	0.453476	3.14077	0.382624				3.1408	1.47188	3.18148	1.73665	3.13906	2.20356	0.660808	2.1292		12.7614	6.96534	13.0264	7.08084	12.1715	9.35711	11.1457	7.31728
3.14455	0.807931	3.14396	0.724757	3.14348	0.802074	3.14391	0.62504		3.1475	1.51907	3.14439	1.13603	0.629505	0.0717659				0.629559	0.0616802	3.14787	0.454122	3.14404	0.383309				3.1441	1.47268	3.18497	1.7368	3.14243	2.20401	0.661451	2.1273		12.7647	6.96523	13.0295	7.08012	12.1749	9.35373	11.1491	7.31694
3.1479	0.808349	3.14734	0.725252	3.14672	0.802531	3.14728	0.625192		3.15085	1.51748	3.14774	1.13671	0.630176	0.0724504				0.630229	0.0617943	3.1512	0.454351	3.14745	0.384145				3.14742	1.47279	3.18832	1.73741	3.14578	2.20439	0.662094	2.12803		12.768	6.96519	13.033	7.07982	12.1784	9.35251	11.1524	7.31728
3.15125	0.808654	3.15066	0.725822	3.15007	0.802949	3.15063	0.625648		3.15417	1.5212	3.15104	1.13778	0.630873	0.0727928				0.630899	0.0614901	3.15449	0.454655	3.15093	0.384373				3.1508	1.47275	3.19169	1.73806	3.14911	2.20515	0.662791	2.12879		12.7713	6.96481	13.0364	7.07887	12.1818	9.35183	11.1558	7.31686
3.1546	0.80873	3.1539	0.725974	3.15345	0.803405	3.15407	0.626333		3.15763	1.52288	3.15436	1.13907	0.631542	0.0730591				0.631569	0.0615281	3.15782	0.455149	3.15433	0.384564				3.15412	1.47283	3.19504	1.73908	3.15246	2.20584	0.663461	2.12936		12.7746	6.96477	13.0397	7.07788	12.1852	9.35346	11.1591	7.31626
3.15784	0.80911	3.1572	0.725594	3.15685	0.803558	3.15742	0.626637		3.16103	1.52101	3.15758	1.14105	0.632213	0.0729828				0.632239	0.0622507	3.16111	0.455682	3.15771	0.38502				3.15744	1.47355	3.19834	1.74174	3.15581	2.20679	0.664104	2.12997		12.7781	6.96451	13.043	7.07761	12.1885	9.35244	11.1624	7.31595
3.16119	0.809642	3.16058	0.726202	3.16028	0.804052	3.16079	0.627056		3.16438	1.52501	3.16111	1.14371	0.632882	0.0729828				0.632936	0.0629733	3.16444	0.456062	3.16101	0.38559				3.16093	1.47427	3.20166	1.74228	3.15913	2.2074	0.664801	2.13107		12.7815	6.96432	13.0464	7.07723	12.1918	9.3521	11.1658	7.31572
3.16457	0.809909	3.1639	0.726735	3.16366	0.804204	3.16414	0.62755		3.16779	1.526	3.16454	1.145	0.633553	0.0731349				0.633579	0.0632775	3.16789	0.45667	3.16428	0.386427				3.16428	1.475	3.20496	1.74349	3.16248	2.2077	0.665471	2.13149		12.7849	6.96375	13.0498	7.07643	12.1951	9.35164	11.1692	7.31565
3.16792	0.810175	3.16733	0.727495	3.16698	0.804698	3.16741	0.628158		3.17103	1.52851	3.16789	1.14637	0.634222	0.0728688				0.634222	0.0632014	3.1713	0.457165	3.1676	0.386427				3.1676	1.47766	3.20831	1.74197	3.16588	2.20766	0.666141	2.13468		12.7883	6.96333	13.0532	7.0762	12.1984	9.35137	11.1726	7.31519
3.17119	0.810479	3.17073	0.730044	3.17015	0.804965	3.17073	0.628463		3.1743	1.53109	3.17124	1.14706	0.634919	0.0723746				0.634865	0.0631634	3.17467	0.457431	3.17087	0.386731				3.17095	1.47789	3.21174	1.74277	3.16926	2.20846	0.666811	2.13544		12.7916	6.96306	13.0565	7.07647	12.2017	9.3508	11.176	7.31519
3.1747	0.810403	3.17406	0.730196	3.17358	0.805421	3.17411	0.628805		3.17765	1.53208	3.17465	1.14782	0.635562	0.0718799				0.635535	0.0632775	3.17802	0.457735	3.1743	0.386731				3.17408	1.4788	3.21514	1.7433	3.17264	2.20934	0.667508	2.13415		12.7949	6.9628	13.0598	7.07632	12.2052	9.35046	11.1793	7.31496
3.17808	0.810936	3.17746	0.728408	3.17693	0.805801	3.17746	0.629299		3.18103	1.5333	3.17794	1.14918	0.636259	0.0714998				0.636232	0.0633536	3.18135	0.457925	3.17776	0.387074				3.17762	1.47758	3.21852	1.74399	3.17599	2.20994	0.668204	2.13506		12.7982	6.96268	13.0631	7.07636	12.2086	9.34997	11.1826	7.31496
3.18137	0.811696	3.18073	0.728903	3.18028	0.806182	3.18092	0.629718		3.18443	1.53451	3.18121	1.15063	0.63693	0.0712717				0.636929	0.0634297	3.18467	0.458116	3.18111	0.38734				3.18092	1.47868	3.2219	1.74429	3.17931	2.21318	0.668901	2.13635		12.8015	6.96242	13.0664	7.07678	12.212	9.3494	11.1857	7.31485
3.18464	0.812267	3.18403	0.729473	3.1836	0.807018	3.18427	0.63006		3.18781	1.53596	3.18454	1.15238	0.637599	0.0710051				0.637572	0.0629352	3.18794	0.458496	3.18451	0.387872				3.18427	1.47941	3.22519	1.74483	3.18266	2.21386	0.669571	2.13719		12.8049	6.96204	13.0697	7.07632	12.2153	9.34894	11.1892	7.31477
3.18797	0.812723	3.18743	0.729511	3.18703	0.807627	3.18765	0.630022		3.19118	1.53794	3.18786	1.15382	0.638269	0.0709672				0.638242	0.062669	3.19129	0.458952	3.18775	0.388405				3.18767	1.48013	3.22857	1.74559	3.18593	2.215	0.670241	2.1378		12.8083	6.9615	13.0732	7.07575	12.2186	9.34825	11.1926	7.31489
3.19132	0.813065	3.19081	0.729473	3.19038	0.810669	3.191	0.630212		3.19453	1.53976	3.19129	1.15481	0.638939	0.0710051				0.638885	0.0627451	3.19472	0.459789	3.19105	0.388709				3.19108	1.48036	3.23184	1.74597	3.18925	2.21554	0.670911	2.14122		12.8117	6.96139	13.0767	7.07548	12.2219	9.34757	11.1961	7.31451
3.19467	0.813484	3.19427	0.728903	3.19378	0.811354	3.19427	0.630402		3.1978	1.54045	3.19469	1.15603	0.639609	0.0710814				0.639555	0.0629733	3.1981	0.463022	3.19443	0.389241				3.19443	1.48089	3.23516	1.74657	3.19271	2.21443	0.671581	2.14229		12.8151	6.96128	13.08	7.07301	12.2252	9.34689	11.1994	7.31458
3.19812	0.813902	3.19745	0.729245	3.19713	0.809719	3.19756	0.630478		3.20107	1.5422	3.19804	1.15801	0.640279	0.0710435				0.640225	0.0627831	3.20137	0.463782	3.19775	0.391523				3.1978	1.48119	3.23862	1.74703	3.19611	2.21496	0.672224	2.14381		12.8184	6.96124	13.0834	7.07423	12.2286	9.34635	11.2027	7.31428
3.2015	0.814548	3.20099	0.729435	3.2004	0.809871	3.20091	0.630668		3.20445	1.54303	3.20137	1.15953	0.640923	0.0714619				0.640868	0.062631	3.20488	0.46538	3.20113	0.389964				3.2011	1.48154	3.242	1.74741	3.19946	2.21352	0.672921	2.14472		12.8217	6.96116	13.0867	7.07396	12.2318	9.34578	11.206	7.31447
3.20485	0.815233	3.20434	0.729967	3.20373	0.810137	3.20426	0.630973		3.2078	1.54174	3.20464	1.16189	0.641592	0.071842				0.641565	0.0628592	3.20815	0.465912	3.20458	0.390725				3.20445	1.48176	3.24537	1.74772	3.20279	2.16762	0.673591	2.1432		12.825	6.96086	13.09	7.07354	12.2354	9.34491	11.2093	7.31443
3.20823	0.815309	3.20758	0.730614	3.20705	0.810403	3.20769	0.631353		3.21126	1.54524	3.20791	1.16364	0.642262	0.0715377				0.642208	0.062631	3.21147	0.46401	3.20799	0.391333				3.20775	1.48199	3.2487	1.74832	3.20611	2.16594	0.674261	2.144		12.8283	6.96063	13.0932	7.0729	12.2388	9.34186	11.2126	7.31455
3.21147	0.815385	3.21088	0.731299	3.21043	0.810707	3.21107	0.631809		3.21466	1.54676	3.21131	1.16531	0.642932	0.0714235				0.642878	0.0624788	3.21477	0.464695	3.21134	0.391942				3.21104	1.48211	3.25202	1.7487	3.20943	2.16731	0.674958	2.14487		12.8318	6.9607	13.0966	7.07271	12.2421	9.34365	11.216	7.31405
3.21479	0.815613	3.21426	0.734075	3.21386	0.810593	3.21445	0.634586		3.21785	1.54935	3.21466	1.16752	0.643629	0.0710435				0.643548	0.062669	3.21812	0.465684	3.21461	0.391942				3.21447	1.4823	3.25532	1.74897	3.2127	2.16906	0.675628	2.14586		12.8352	6.96082	13.1	7.07221	12.2454	9.34301	11.2194	7.31356
3.21817	0.815918	3.21761	0.732401	3.21723	0.810707	3.21761	0.63276		3.22136	1.55094	3.21812	1.16888	0.644272	0.0710051				0.644218	0.0628212	3.22157	0.466026	3.2179	0.392246				3.21788	1.48264	3.25864	1.74905	3.21605	2.17705	0.676298	2.14681		12.8386	6.96078	13.1035	7.07153	12.2487	9.34228	11.2229	7.31359
3.22157	0.816298	3.22104	0.732744	3.22064	0.810631	3.22101	0.633255		3.22466	1.55277	3.22152	1.17101	0.644942	0.0711575				0.644888	0.0628592	3.22501	0.465836	3.22125	0.392322				3.22123	1.4831	3.26196	1.74966	3.21951	2.18116	0.676941	2.14982		12.8419	6.96082	13.1068	7.07088	12.252	9.34152	11.2262	7.31359
3.225	0.816526	3.22442	0.73263	3.22393	0.810974	3.22431	0.634015		3.22795	1.55383	3.22484	1.17162	0.645585	0.0719562				0.645585	0.0629733	3.22836	0.466254	3.22455	0.392778				3.2246	1.48378	3.26539	1.75026	3.22291	2.18032	0.677611	2.15012		12.8452	6.96044	13.1102	7.06746	12.2553	9.34107	11.2295	7.31367
3.22835	0.817021	3.22774	0.733048	3.22715	0.811544	3.22768	0.634434		3.2313	1.55414	3.22819	1.17269	0.646282	0.0720322				0.646255	0.0630873	3.23162	0.466901	3.22801	0.393311				3.22793	1.48439	3.2688	1.75114	3.22629	2.18412	0.678308	2.1162		12.8485	6.95998	13.1135	7.06715	12.2588	9.3405	11.2328	7.3131
3.23173	0.816906	3.23112	0.733048	3.2305	0.812191	3.23106	0.6347		3.23468	1.55634	3.23146	1.17086	0.646953	0.0739717				0.646952	0.0632395	3.23495	0.467585	3.23146	0.393425				3.23125	1.485	3.27217	1.75156	3.22961	2.18754	0.678951	2.09034		12.8518	6.9596	13.1168	7.06875	12.2622	9.3397	11.2362	7.3131
3.23505	0.817059	3.23444	0.732896	3.23388	0.812685	3.23457	0.634966		3.23811	1.55733	3.23473	1.17261	0.647595	0.0727928				0.647622	0.0634297	3.23822	0.468156	3.23481	0.393729				3.23452	1.48572	3.27555	1.75194	3.23288	2.1953	0.679621	2.09079		12.8552	6.95907	13.12	7.0681	12.2656	9.33685	11.2395	7.31321
3.23832	0.817059	3.23773	0.732896	3.23725	0.813065	3.23795	0.63508		3.24146	1.55581	3.23811	1.17603	0.648266	0.0733252				0.648292	0.0637339	3.24149	0.468308	3.23816	0.393881				3.23784	1.48659	3.27885	1.75239	3.23623	2.19386	0.680238	2.09338		12.8586	6.95869	13.1234	7.06685	12.2689	9.33586	11.2429	7.3134
3.24167	0.817249	3.24106	0.732972	3.24071	0.813788	3.24127	0.635422		3.24481	1.55893	3.24133	1.17763	0.648935	0.0737057				0.648962	0.0637339	3.24486	0.46865	3.24146	0.394642				3.2413	1.48713	3.2822	1.75285	3.23953	2.19644	0.680908	2.09414		12.862	6.95812	13.1269	7.0659	12.2722	9.33745	11.2463	7.31321
3.24505	0.817667	3.24441	0.733466	3.24409	0.814168	3.24457	0.636259		3.24816	1.55802	3.24494	1.18022	0.649606	0.074276				0.649659	0.0635437	3.24835	0.469525	3.24476	0.395136				3.24473	1.48774	3.28547	1.75369	3.24288	2.19926	0.681604	2.09695		12.8654	6.95774	13.1303	7.06563	12.2755	9.33662	11.2497	7.3131
3.24837	0.817933	3.24784	0.733428	3.24744	0.814777	3.24784	0.636715		3.25143	1.5592	3.24832	1.18204	0.650249	0.0743902				0.650356	0.0632775	3.25172	0.470171	3.24805	0.395897				3.24811	1.48815	3.28879	1.75418	3.24634	2.20717	0.682301	2.09977		12.8687	6.9574	13.1336	7.06537	12.2788	9.33589	11.253	7.31276
3.25183	0.817895	3.25119	0.733771	3.25071	0.815385	3.25116	0.637362		3.25473	1.56327	3.25164	1.18455	0.650919	0.0738959				0.651026	0.0629733	3.2551	0.470666	3.25138	0.396201				3.25146	1.48831	3.29225	1.75433	3.24974	2.2058	0.682944	2.10258		12.872	6.95736	13.137	7.06495	12.2822	9.33525	11.2564	7.3123
3.25499	0.817553	3.25454	0.734113	3.25379	0.816032	3.25454	0.638199		3.25808	1.56509	3.25505	1.186	0.651615	0.0738196				0.651722	0.0631254	3.25848	0.471236	3.25478	0.396696				3.25473	1.48865	3.2957	1.75452	3.25312	2.20861	0.683614	2.10418		12.8753	6.95724	13.1403	7.06423	12.2857	9.3343	11.2597	7.31238
3.2585	0.817819	3.25794	0.734417	3.25727	0.81683	3.25794	0.638579		3.2614	1.56677	3.25834	1.18775	0.652286	0.0739717				0.652392	0.0631254	3.26178	0.471655	3.25824	0.39738				3.25805	1.48918	3.29905	1.75502	3.25641	2.21036	0.684258	2.10578		12.8786	6.95713	13.1436	7.06346	12.2891	9.33376	11.263	7.312
3.26188	0.817819	3.26124	0.734759	3.26065	0.817249	3.26124	0.63934		3.26483	1.56737	3.26161	1.18851	0.652955	0.0738196				0.653062	0.0636198	3.2651	0.472567	3.26161	0.397989				3.26137	1.48949	3.30235	1.75559	3.25955	2.21166	0.684901	2.1076		12.8819	6.95709	13.1469	7.06289	12.2924	9.33323	11.2663	7.3112
3.26518	0.818314	3.26453	0.735026	3.26408	0.817515	3.26472	0.640138		3.26821	1.56829	3.26502	1.18912	0.653625	0.0738959				0.653732	0.0640381	3.26839	0.473518	3.26496	0.398673				3.2647	1.48968	3.30565	1.75646	3.26303	2.21371	0.685598	2.10874		12.8854	6.95671	13.1503	7.06286	12.2957	9.33281	11.2696	7.31055
3.2685	0.81896	3.26791	0.735102	3.26756	0.817667	3.26802	0.640518		3.27156	1.56696	3.26834	1.19071	0.654323	0.0738196				0.654376	0.0643424	3.27174	0.473899	3.26823	0.398521				3.26813	1.49044	3.30897	1.75726	3.26633	2.21569	0.686268	2.1108		12.8888	6.95675	13.1537	7.06282	12.2991	9.33167	11.273	7.31013
3.27185	0.81915	3.27126	0.735254	3.27091	0.818314	3.27137	0.640518		3.27493	1.56863	3.27177	1.19224	0.654965	0.0734012				0.655072	0.0641142	3.27517	0.474469	3.27153	0.398673				3.27156	1.49085	3.31227	1.7576	3.26971	2.21759	0.686938	2.11255		12.8922	6.95698	13.1571	7.06206	12.3024	9.33099	11.2764	7.30774
3.2752	0.819302	3.27469	0.736052	3.27424	0.818884	3.27464	0.640975		3.27823	1.5727	3.27515	1.19437	0.655636	0.073211				0.655716	0.0643044	3.27858	0.474963	3.27488	0.398901				3.27493	1.49131	3.31562	1.75791	3.27319	2.22018	0.687608	2.11414		12.8955	6.95709	13.1605	7.0613	12.3056	9.33045	11.2798	7.30728
3.2786	0.819569	3.27802	0.736699	3.27753	0.819378	3.27799	0.641393		3.28153	1.57407	3.27852	1.19672	0.656279	0.0733252				0.656386	0.0648368	3.28196	0.475534	3.2782	0.399662				3.27826	1.49222	3.31905	1.75882	3.27657	2.22185	0.688251	2.11506		12.8988	6.95686	13.1638	7.0608	12.3089	9.32962	11.2832	7.30907
3.28195	0.820025	3.28115	0.737041	3.28078	0.819835	3.28139	0.641697		3.2849	1.5762	3.28193	1.19931	0.656976	0.073211				0.657029	0.0645705	3.28531	0.47561	3.28163	0.400232				3.28155	1.49291	3.32242	1.75947	3.27994	2.2239	0.688948	2.1165		12.9021	6.95663	13.1671	7.06016	12.3124	9.32901	11.2865	7.30838
3.28528	0.820405	3.28469	0.737307	3.28418	0.819987	3.28474	0.642306		3.28823	1.57635	3.2852	1.20167	0.657672	0.0730209				0.657699	0.0642283	3.28863	0.475838	3.28506	0.400841				3.28482	1.49355	3.32577	1.76008	3.28324	2.22535	0.689591	2.11856		12.9055	6.95637	13.1704	7.0597	12.3158	9.32802	11.2896	7.308
3.28865	0.820976	3.28801	0.737574	3.28756	0.820633	3.28817	0.642648		3.29166	1.57749	3.28849	1.20425	0.658342	0.0725265				0.658369	0.0637719	3.29198	0.475952	3.28847	0.403541				3.28809	1.49439	3.32912	1.76076	3.28654	2.22618	0.690261	2.12038		12.9088	6.95637	13.1737	7.05909	12.3192	9.3246	11.2931	7.30778
3.29192	0.821204	3.29136	0.73784	3.29091	0.821166	3.29152	0.643067		3.29506	1.57856	3.29182	1.20494	0.659039	0.0721464				0.659066	0.0635818	3.29519	0.476294	3.29179	0.401525				3.29144	1.49477	3.33242	1.7616	3.28986	2.22771	0.690958	2.12274		12.9122	6.95641	13.177	7.05829	12.3226	9.32323	11.2964	7.30762
3.29527	0.821052	3.29471	0.738296	3.29431	0.821698	3.29487	0.643371		3.29841	1.5803	3.29511	1.20555	0.659682	0.0719941				0.659709	0.0632014	3.29854	0.476941	3.29503	0.402286				3.29493	1.49523	3.33577	1.76426	3.29318	2.22877	0.691628	2.12441		12.9157	6.95629	13.1804	7.05753	12.3259	9.32277	11.2998	7.30774
3.29868	0.821508	3.29803	0.738677	3.29763	0.821774	3.2982	0.643979		3.30165	1.58129	3.29854	1.20623	0.660353	0.071728				0.660379	0.0635057	3.30203	0.477131	3.29833	0.402666				3.29833	1.49599	3.33909	1.76548	3.29656	2.23029	0.692298	2.1251		12.919	6.9561	13.1839	7.05711	12.3292	9.32471	11.3032	7.308
3.30184	0.822117	3.30144	0.739019	3.30101	0.821965	3.30144	0.644246		3.30508	1.57924	3.30195	1.20566	0.661049	0.0717659				0.661049	0.0634677	3.30541	0.477588	3.30165	0.403123				3.30168	1.49667	3.34247	1.76608	3.29999	2.23158	0.692994	2.12685		12.9224	6.95534	13.1872	7.05681	12.3324	9.32372	11.3066	7.30846
3.30543	0.822877	3.30484	0.739057	3.30433	0.822421	3.30476	0.644702		3.30835	1.57981	3.3053	1.20996	0.661719	0.0716901				0.661692	0.0635437	3.30881	0.478006	3.30498	0.403465				3.30503	1.4974	3.34587	1.76456	3.30339	2.23273	0.693664	2.1292		12.9257	6.95473	13.1906	7.05635	12.3358	9.32236	11.31	7.30842
3.30875	0.823334	3.30819	0.739095	3.3076	0.823067	3.30814	0.645387		3.3117	1.58042	3.3087	1.21216	0.662362	0.0713856				0.662362	0.063886	3.31213	0.478842	3.30843	0.403997				3.3083	1.49816	3.34928	1.76544	3.30674	2.23333	0.694308	2.13118		12.929	6.95454	13.1939	7.05631	12.3393	9.32125	11.3132	7.30827
3.31208	0.823296	3.31162	0.739361	3.31101	0.823486	3.31152	0.645843		3.31505	1.58202	3.31194	1.21384	0.663059	0.0714617				0.663005	0.0640381	3.31543	0.479565	3.31189	0.404226				3.31162	1.49842	3.35263	1.76631	3.31004	2.2344	0.695004	2.13339		12.9323	6.95458	13.1972	7.0562	12.3427	9.31829	11.3165	7.30819
3.31545	0.8236	3.31492	0.739932	3.31438	0.823524	3.31497	0.646223		3.31851	1.58281	3.31521	1.2149	0.663702	0.071842				0.663702	0.0641903	3.31875	0.480478	3.31521	0.406736				3.31497	1.49884	3.35595	1.76673	3.31336	2.23322	0.695701	2.13506		12.9356	6.95451	13.2005	7.05586	12.346	9.31722	11.3199	7.30842
3.31875	0.824094	3.31822	0.740236	3.31771	0.823942	3.31832	0.646756		3.32191	1.587	3.31856	1.21536	0.664372	0.0720322				0.664399	0.0646086	3.32202	0.481048	3.31859	0.405329				3.31832	1.49975	3.35927	1.76685	3.31669	2.23368	0.696371	2.13689		12.939	6.95447	13.2037	7.05555	12.3493	9.31722	11.3232	7.30907
3.32213	0.824437	3.32151	0.740464	3.32114	0.824551	3.32165	0.647478		3.32532	1.58951	3.32194	1.21407	0.665042	0.0721464				0.665042	0.065065	3.32537	0.481657	3.32186	0.405899				3.32175	1.50032	3.3626	1.76768	3.31996	2.23409	0.697068	2.1394		12.9424	6.95435	13.2073	7.05525	12.3526	9.31848	11.3267	7.30918
3.32548	0.824627	3.32486	0.740844	3.32446	0.825501	3.32502	0.648011		3.32869	1.59103	3.32526	1.2157	0.665712	0.0723746				0.665712	0.0647227	3.32883	0.484928	3.32518	0.406355				3.32516	1.50112	3.36589	1.76833	3.32331	2.23493	0.697711	2.14084		12.9458	6.95401	13.2107	7.05255	12.3559	9.31749	11.3301	7.3088
3.3288	0.824551	3.32829	0.740996	3.32786	0.825996	3.32829	0.648087		3.33194	1.59331	3.32886	1.21901	0.666409	0.0722983				0.666382	0.0647988	3.33226	0.483634	3.32853	0.406888				3.32851	1.50169	3.36903	1.76875	3.32676	2.23554	0.698381	2.14198		12.9491	6.95416	13.2141	7.05194	12.3592	9.31638	11.3335	7.30808
3.33223	0.824322	3.33167	0.741529	3.33121	0.82611	3.33164	0.648049		3.33515	1.59521	3.3322	1.22046	0.667079	0.0723362				0.667079	0.0645325	3.33564	0.484205	3.33186	0.407496				3.33188	1.50185	3.37265	1.77187	3.33019	2.23615	0.699078	2.14328		12.9524	6.95424	13.2174	7.05358	12.3626	9.31593	11.3368	7.30781
3.33558	0.824589	3.33507	0.741795	3.33448	0.826186	3.33499	0.648619		3.33848	1.59742	3.33553	1.22198	0.667749	0.0728688				0.667749	0.0644184	3.33899	0.484167	3.33526	0.407306				3.33518	1.50215	3.37605	1.77027	3.33357	2.23904	0.699748	2.14343		12.9558	6.95386	13.2207	7.05293	12.3661	9.31536	11.3401	7.30789
3.3388	0.825235	3.33845	0.741795	3.3377	0.826414	3.33837	0.649266		3.34183	1.59871	3.33874	1.22365	0.668419	0.073173				0.668392	0.0648748	3.34223	0.484509	3.33869	0.40742				3.33853	1.5031	3.37943	1.7708	3.33689	2.23957	0.700445	2.14541		12.9591	6.95325	13.224	7.05202	12.3695	9.31182	11.3434	7.30751
3.34236	0.825273	3.34169	0.742099	3.34121	0.826985	3.34183	0.649608		3.34531	1.60084	3.34201	1.22525	0.669089	0.0730591				0.669062	0.0649129	3.34558	0.484433	3.34207	0.407801				3.3418	1.50363	3.38262	1.77156	3.34019	2.24048	0.701088	2.14799		12.9624	6.95291	13.2274	7.05167	12.3728	9.31144	11.3467	7.30713
3.34563	0.825463	3.34493	0.742822	3.34456	0.827213	3.34515	0.652004		3.34874	1.60267	3.34544	1.22722	0.669759	0.0731349				0.669705	0.0643044	3.34885	0.484737	3.34542	0.408371				3.34512	1.5039	3.3861	1.77255	3.34349	2.2417	0.701731	2.14906		12.9658	6.9523	13.2307	7.05145	12.3761	9.31308	11.3501	7.30618
3.34895	0.825654	3.34831	0.743164	3.34796	0.827517	3.34853	0.64976		3.35209	1.60373	3.34885	1.22867	0.670403	0.0734012				0.670375	0.0643804	3.3522	0.48508	3.34869	0.408865				3.34858	1.50413	3.3894	1.7732	3.34678	2.24086	0.702401	2.15119		12.9692	6.95181	13.2341	7.05114	12.3794	9.31235	11.3536	7.30561
3.35228	0.825806	3.35166	0.743278	3.35134	0.827707	3.35188	0.650178		3.35541	1.6054	3.35233	1.22989	0.671099	0.0733631				0.671018	0.0647227	3.35566	0.484889	3.35201	0.40955				3.35198	1.50428	3.39267	1.77354	3.35013	2.24391	0.703071	2.15256		12.9726	6.95154	13.2375	7.05107	12.3828	9.31133	11.357	7.3053
3.35563	0.826034	3.35509	0.743316	3.35474	0.828049	3.35515	0.650939		3.35863	1.60662	3.35568	1.23103	0.671769	0.0736675				0.671688	0.0649509	3.35911	0.48565	3.35533	0.410387				3.35533	1.50474	3.39602	1.77415	3.35359	2.24505	0.703741	2.15339		12.976	6.95101	13.2409	7.05076	12.3861	9.31091	11.3603	7.30542
3.35906	0.826338	3.35844	0.743278	3.35807	0.828582	3.35847	0.651433		3.3619	1.60738	3.35895	1.23232	0.672412	0.0738196				0.672385	0.0653312	3.36246	0.488426	3.3586	0.413353				3.35868	1.50561	3.39947	1.77426	3.35699	2.24588	0.704411	2.15537		12.9793	6.9507	13.2442	7.05012	12.3895	9.31026	11.3637	7.30508
3.36244	0.82649	3.36182	0.743583	3.36131	0.829	3.36182	0.650977		3.3653	1.6086	3.36228	1.23544	0.673056	0.0736294				0.673082	0.0656735	3.36573	0.489643	3.36201	0.411946				3.36198	1.50633	3.40288	1.77517	3.3604	2.24455	0.705081	2.15712		12.9826	6.95078	13.2475	7.0497	12.393	9.30931	11.3669	7.30458
3.36584	0.826718	3.36501	0.744191	3.36469	0.82919	3.36514	0.651015		3.36871	1.60734	3.36557	1.23704	0.673752	0.0735533				0.673779	0.0655594	3.36903	0.49086	3.36546	0.412554				3.3653	1.5093	3.40625	1.77563	3.36372	2.24566	0.705751	2.15857		12.9859	6.95101	13.2508	7.04939	12.3963	9.30885	11.3702	7.3045
3.36916	0.826947	3.36847	0.744571	3.36801	0.829266	3.3686	0.65151		3.37216	1.60849	3.36889	1.23886	0.674422	0.0738575				0.674476	0.0660158	3.37219	0.489035	3.36887	0.412859				3.36857	1.50998	3.4096	1.77632	3.36699	2.24668	0.706421	2.15993		12.9892	6.95074	13.2542	7.04901	12.3996	9.30589	11.3735	7.3045
3.3724	0.826642	3.37176	0.744609	3.37136	0.829761	3.372	0.651928		3.37554	1.61157	3.3723	1.24054	0.675093	0.0740476				0.675146	0.0665482	3.37567	0.489339	3.37224	0.413315				3.3719	1.50812	3.41285	1.77692	3.37034	2.2476	0.707038	2.1613		12.9926	6.95101	13.2575	7.04848	12.4029	9.30475	11.3769	7.3045
3.3757	0.826642	3.37511	0.744724	3.37479	0.830103	3.37535	0.652346		3.37886	1.61332	3.37568	1.24175	0.675762	0.0736675				0.675816	0.0669665	3.37902	0.48991	3.37551	0.413657				3.37533	1.50892	3.4162	1.7773	3.37361	2.25068	0.707734	2.16191		12.996	6.95123	13.2609	7.04837	12.4062	9.30581	11.3803	7.3045
3.37908	0.826947	3.37846	0.744762	3.37817	0.830598	3.37868	0.652498		3.38221	1.61552	3.37913	1.24358	0.676433	0.0735533				0.676486	0.0676131	3.38251	0.490366	3.37881	0.414304				3.37873	1.50957	3.41949	1.77787	3.37699	2.24938	0.708404	2.16028		12.9994	6.95139	13.2642	7.04776	12.4096	9.30497	11.3837	7.30412
3.3824	0.827289	3.38192	0.745332	3.38154	0.83113	3.38189	0.653107		3.3853	1.61651	3.38245	1.24578	0.677102	0.0737436				0.677156	0.0678032	3.38589	0.490594	3.38211	0.414494				3.38213	1.50998	3.42284	1.77818	3.38044	2.24992	0.709048	2.16153		13.0028	6.9515	13.2677	7.04738	12.4129	9.30155	11.3871	7.3039
3.38586	0.827783	3.3853	0.745636	3.38481	0.831206	3.38522	0.653411		3.38878	1.61864	3.38575	1.24784	0.677773	0.0735912				0.677826	0.0678412	3.38921	0.490822	3.38543	0.41438				3.38551	1.51036	3.4263	1.77863	3.38388	2.25022	0.709744	2.16263		13.0061	6.95142	13.271	7.047	12.4163	9.29973	11.3905	7.30405
3.38921	0.828582	3.38862	0.745902	3.38811	0.831168	3.38859	0.653867		3.39221	1.61932	3.38913	1.24875	0.678442	0.0737436				0.678469	0.0682216	3.39253	0.49086	3.38883	0.41495				3.38875	1.51055	3.42973	1.77883	3.38723	2.25068	0.710414	2.16351		13.0094	6.95135	13.2744	7.04684	12.4197	9.2979	11.3938	7.30409
3.39259	0.82881	3.39202	0.746131	3.39149	0.831815	3.392	0.654248		3.39556	1.61978	3.39242	1.25027	0.679112	0.0740478				0.679166	0.068868	3.39583	0.491165	3.39229	0.415711				3.39205	1.51071	3.43308	1.77932	3.39055	2.25117	0.711084	2.16762		13.0127	6.95101	13.2777	7.04631	12.4231	9.29646	11.3971	7.3042
3.39594	0.829229	3.39527	0.746131	3.39481	0.832689	3.39545	0.654324		3.39899	1.621	3.39569	1.25156	0.67981	0.0741999				0.679836	0.068754	3.39921	0.492077	3.39569	0.416434				3.39532	1.51158	3.4364	1.77978	3.39387	2.25205	0.711728	2.16899		13.016	6.95093	13.281	7.04563	12.4264	9.29615	11.4004	7.30424
3.3992	0.829647	3.39856	0.746549	3.39816	0.83326	3.3988	0.654248		3.40231	1.62062	3.39907	1.25354	0.680479	0.074276				0.680506	0.068716	3.40253	0.493028	3.39904	0.416852				3.39867	1.51219	3.43973	1.78027	3.39717	2.25258	0.712398	2.17005		13.0194	6.95101	13.2843	7.04551	12.4298	9.29832	11.4037	7.30447
3.40253	0.830331	3.40194	0.747119	3.40159	0.83383	3.40215	0.654514		3.40564	1.62488	3.40239	1.25529	0.681149	0.0751126				0.681202	0.0681075	3.40588	0.496032	3.40229	0.417422				3.40215	1.51268	3.44305	1.78312	3.40044	2.25539	0.713094	2.17256		13.0229	6.95097	13.2877	7.04468	12.4331	9.29741	11.4071	7.30435
3.40588	0.83056	3.40513	0.747994	3.40494	0.836454	3.4055	0.65497		3.40901	1.62708	3.40582	1.25689	0.681819	0.0757213				0.681846	0.0674229	3.40928	0.494359	3.40558	0.417765				3.40564	1.51333	3.44635	1.78419	3.40379	2.25592	0.713764	2.1737		13.0262	6.95104	13.2911	7.04399	12.4365	9.29676	11.4105	7.30447
3.40923	0.83094	3.40877	0.748527	3.40834	0.836835	3.40877	0.654894		3.41231	1.62967	3.4092	1.25925	0.682489	0.0755689				0.682516	0.067575	3.41269	0.494816	3.40896	0.418373				3.40901	1.51405	3.44967	1.78248	3.40724	2.25452	0.714408	2.17408		13.0296	6.9512	13.2945	7.04327	12.4397	9.29634	11.4139	7.30439
3.41269	0.831777	3.41215	0.748945	3.41167	0.835428	3.4121	0.655351		3.41566	1.63028	3.41258	1.25963	0.683159	0.0756071				0.683212	0.0677271	3.41604	0.4955	3.41228	0.419248				3.41234	1.51493	3.45297	1.78301	3.41062	2.25554	0.715078	2.17507		13.0329	6.95131	13.2979	7.04323	12.4431	9.29615	11.4173	7.30447
3.41604	0.832005	3.41553	0.749173	3.41491	0.83596	3.41547	0.655959		3.41906	1.63111	3.41596	1.26138	0.683829	0.075645				0.683882	0.0672708	3.41939	0.496413	3.41569	0.41978				3.41558	1.51584	3.45653	1.78373	3.41397	2.25688	0.715748	2.17378		13.0362	6.95139	13.3012	7.04278	12.4465	9.29592	11.4206	7.30504
3.41941	0.834401	3.41888	0.749668	3.41826	0.836302	3.4188	0.656111		3.42241	1.63241	3.41904	1.26335	0.684525	0.075455				0.684552	0.0668524	3.42268	0.496945	3.41912	0.419856				3.41885	1.51637	3.45988	1.78457	3.41729	2.25771	0.716391	2.17458		13.0395	6.95139	13.3045	7.04262	12.4499	9.29562	11.4239	7.30538
3.4226	0.832499	3.42215	0.749896	3.42161	0.836302	3.42223	0.65653		3.42582	1.63142	3.42249	1.26404	0.685223	0.075531				0.685196	0.0668905	3.42603	0.497173	3.42249	0.419971				3.42215	1.5163	3.46323	1.78502	3.42062	2.25843	0.717061	2.17568		13.0428	6.95093	13.3078	7.04251	12.4533	9.29493	11.4272	7.30774
3.426	0.832879	3.42542	0.749744	3.42493	0.836112	3.42558	0.657214		3.42914	1.63454	3.42587	1.2664	0.685839	0.0757592				0.685839	0.0668905	3.4293	0.49744	3.42584	0.420617				3.42552	1.51691	3.46634	1.78559	3.42397	2.26132	0.717784	2.17652		13.0463	6.94994	13.3111	7.0419	12.4566	9.29402	11.4305	7.30835
3.4293	0.833222	3.42877	0.749782	3.42839	0.836112	3.42879	0.657861		3.43249	1.63591	3.42925	1.26716	0.686482	0.0754168				0.686509	0.067461	3.43262	0.497744	3.42914	0.421302				3.42906	1.51763	3.46982	1.78605	3.42729	2.26011	0.718454	2.17918		13.0497	6.94705	13.3146	7.04205	12.4599	9.2909	11.434	7.30644
3.4327	0.833792	3.43212	0.749858	3.43161	0.836226	3.4323	0.657861		3.43592	1.63705	3.43268	1.26875	0.687152	0.0754931				0.687179	0.0679934	3.43608	0.498429	3.43244	0.421606				3.4323	1.51812	3.47312	1.78647	3.43064	2.26094	0.719151	2.18169		13.053	6.94907	13.318	7.04217	12.4632	9.289	11.4374	7.3069
3.43605	0.833906	3.43557	0.75001	3.4352	0.836188	3.43557	0.658089		3.43922	1.63864	3.43608	1.2702	0.687822	0.0757592				0.687849	0.0678032	3.43949	0.499303	3.43579	0.42153				3.43584	1.51881	3.4765	1.78708	3.43407	2.26167	0.719848	2.18252		13.0564	6.94857	13.3214	7.04232	12.4665	9.28756	11.4408	7.30686
3.43951	0.83345	3.43895	0.750504	3.43855	0.836721	3.43887	0.658203		3.44254	1.64032	3.43943	1.27119	0.688546	0.0758352				0.688492	0.0677652	3.44286	0.499874	3.43908	0.42153				3.43916	1.51896	3.4799	1.78788	3.43745	2.26247	0.720491	2.1842		13.0597	6.94789	13.3247	7.04182	12.4699	9.28657	11.4441	7.30686
3.44289	0.833564	3.4423	0.751455	3.44179	0.837405	3.44222	0.658393		3.44589	1.64169	3.44262	1.27241	0.689189	0.0757213				0.689189	0.0680314	3.44619	0.500026	3.44254	0.421644				3.44241	1.51942	3.4833	1.78814	3.4408	2.26307	0.721161	2.18541		13.0631	6.94732	13.328	7.04144	12.4733	9.28566	11.4474	7.30618
3.44627	0.833868	3.44568	0.751455	3.44514	0.837633	3.44557	0.659002		3.44921	1.64321	3.44605	1.27294	0.689886	0.0758352				0.689859	0.0678412	3.44948	0.50014	3.44594	0.422328				3.44573	1.52025	3.48665	1.78833	3.44412	2.2641	0.721858	2.18602		13.0664	6.94701	13.3313	7.04072	12.4767	9.28482	11.4508	7.30553
3.44956	0.834439	3.44878	0.752102	3.44844	0.837747	3.44908	0.65942		3.45262	1.64397	3.44932	1.27476	0.690529	0.075645				0.690556	0.0677652	3.45278	0.500292	3.44929	0.422633				3.44905	1.52124	3.49006	1.78875	3.44742	2.26467	0.722528	2.18709		13.0697	6.9472	13.3346	7.0403	12.4802	9.28573	11.4541	7.30546
3.45283	0.834857	3.45222	0.752444	3.45181	0.838204	3.45243	0.659876		3.45597	1.64549	3.4527	1.27628	0.691199	0.0754931				0.691199	0.0676131	3.45607	0.500939	3.4527	0.422595				3.4524	1.52196	3.49338	1.78917	3.45079	2.26555	0.723225	2.18846		13.0731	6.94728	13.3379	7.04011	12.4835	9.28501	11.4574	7.30496
3.45615	0.835085	3.45557	0.752748	3.45524	0.838888	3.45581	0.662805		3.45937	1.64732	3.45607	1.27826	0.691869	0.0758352				0.691869	0.0674229	3.45942	0.501851	3.45578	0.423089				3.45586	1.52242	3.49673	1.78963	3.45409	2.26623	0.723868	2.19021		13.0765	6.94701	13.3414	7.0395	12.4868	9.28516	11.4608	7.30462
3.45953	0.834971	3.45897	0.752786	3.45862	0.839421	3.45913	0.660865		3.46272	1.64846	3.45951	1.2807	0.692539	0.0759113				0.692539	0.0675369	3.46291	0.502346	3.45926	0.423698				3.45929	1.52288	3.5	1.79042	3.45744	2.26707	0.724538	2.1918		13.0798	6.94629	13.3448	7.03924	12.4901	9.28505	11.4642	7.30439
3.46291	0.835389	3.4624	0.753357	3.462	0.839991	3.46235	0.66155		3.46602	1.64998	3.46286	1.28191	0.693209	0.0754931				0.693182	0.0678032	3.46631	0.505312	3.46259	0.424724				3.46264	1.52345	3.5033	1.79354	3.4609	2.26768	0.725181	2.19355		13.0833	6.94595	13.3482	7.0389	12.4933	9.28463	11.4676	7.30489
3.46637	0.836188	3.46578	0.753699	3.46532	0.842691	3.4657	0.662386		3.46931	1.65112	3.46623	1.28359	0.693879	0.0757971				0.693852	0.0678032	3.46969	0.506301	3.46591	0.427729				3.46599	1.52428	3.50675	1.79153	3.46425	2.26825	0.725851	2.19492		13.0866	6.94595	13.3515	7.03901	12.4967	9.2836	11.4709	7.305
3.46972	0.836416	3.46915	0.753471	3.46856	0.843224	3.46907	0.662957		3.47264	1.65234	3.46961	1.28602	0.69455	0.0761013				0.694522	0.0678032	3.47299	0.504285	3.46934	0.425599				3.46929	1.52493	3.51016	1.79255	3.46763	2.26878	0.726548	2.19546		13.0899	6.9458	13.3548	7.03878	12.5002	9.28288	11.4742	7.30496
3.47309	0.83653	3.47248	0.754041	3.47189	0.841703	3.47229	0.663299		3.47599	1.6537	3.47285	1.28769	0.695219	0.0759494				0.695165	0.0682216	3.47623	0.50516	3.47277	0.425979				3.47264	1.52554	3.51351	1.79339	3.47098	2.26943	0.727218	2.19359		13.0932	6.94557	13.3581	7.03924	12.5036	9.27889	11.4775	7.30481
3.47644	0.836492	3.47575	0.754003	3.47524	0.842425	3.47593	0.663641		3.47942	1.65523	3.47609	1.29005	0.695889	0.0762155				0.695808	0.0689061	3.47958	0.506073	3.47615	0.426664				3.47591	1.52599	3.51688	1.79381	3.4743	2.27007	0.727888	2.19488		13.0965	6.94534	13.3614	7.03928	12.5069	9.27744	11.4808	7.30412
3.47966	0.836797	3.47902	0.754079	3.47859	0.843034	3.47931	0.663946		3.48279	1.65659	3.4795	1.29165	0.696586	0.0765579				0.696478	0.0691723	3.48285	0.506529	3.4795	0.427348				3.47923	1.52653	3.52021	1.794	3.47759	2.27041	0.728585	2.19603		13.0999	6.94519	13.3648	7.03874	12.5102	9.27698	11.4841	7.30397
3.48298	0.837177	3.48239	0.754231	3.48196	0.843718	3.48263	0.664136		3.48598	1.65834	3.48285	1.29233	0.697256	0.0762155				0.697148	0.0690202	3.48622	0.506415	3.48277	0.427463				3.48269	1.52717	3.5235	1.7943	3.48089	2.27087	0.729255	2.19686		13.1034	6.94534	13.368	7.03836	12.5135	9.27915	11.4876	7.30393
3.48636	0.837747	3.48574	0.754802	3.48537	0.844061	3.48596	0.66444		3.48949	1.66055	3.48628	1.29446	0.697926	0.0762534				0.697818	0.0689442	3.48971	0.506719	3.48609	0.427995				3.48609	1.52805	3.52677	1.79449	3.48424	2.27156	0.729898	2.20032		13.1067	6.94564	13.3716	7.03787	12.5169	9.27835	11.491	7.30355
3.48974	0.837595	3.48923	0.754764	3.48877	0.844251	3.4892	0.664402		3.49276	1.66184	3.48966	1.29629	0.698596	0.0768242				0.698488	0.0689061	3.49311	0.506795	3.48941	0.428261				3.48944	1.52843	3.53012	1.79465	3.4877	2.27251	0.730568	2.20131		13.1101	6.94557	13.375	7.03528	12.5202	9.27702	11.4944	7.30317
3.49314	0.836911	3.49263	0.754688	3.49209	0.844517	3.49255	0.664554		3.49609	1.66336	3.49282	1.29789	0.699265	0.0769761				0.699185	0.0690202	3.49646	0.507138	3.49271	0.428489				3.49279	1.52862	3.53358	1.79537	3.49113	2.27376	0.731211	2.20192		13.1134	6.94538	13.3783	7.03707	12.5235	9.27615	11.4978	7.30279
3.49652	0.836797	3.49598	0.755068	3.49534	0.844669	3.49595	0.664706		3.49944	1.66405	3.49633	1.30024	0.699936	0.0772426				0.699882	0.068792	3.49979	0.507518	3.49611	0.42925				3.49611	1.52911	3.53701	1.79563	3.49451	2.27768	0.731908	2.20276		13.1167	6.94545	13.3816	7.03722	12.5269	9.27562	11.501	7.30291
3.49989	0.837025	3.4993	0.755182	3.49866	0.845201	3.4993	0.664706		3.50281	1.66519	3.4996	1.30085	0.700579	0.0778129				0.700552	0.0686019	3.50311	0.507822	3.49957	0.430011				3.49938	1.52946	3.54039	1.7959	3.49783	2.27867	0.732578	2.202		13.12	6.94538	13.3849	7.03654	12.5303	9.2725	11.5043	7.30333
3.50322	0.837481	3.50255	0.755372	3.50198	0.84562	3.50273	0.664402		3.50624	1.66686	3.50292	1.30138	0.701249	0.0782311				0.701222	0.0680694	3.50646	0.50824	3.50295	0.430353				3.50265	1.53014	3.54374	1.79621	3.5011	2.27928	0.733248	2.20325		13.1233	6.94454	13.3882	7.03616	12.5335	9.27158	11.5077	7.30363
3.50646	0.837671	3.50584	0.755791	3.5052	0.846	3.50608	0.664782		3.50962	1.66808	3.50627	1.30344	0.701946	0.0786874				0.701892	0.0681455	3.50976	0.508849	3.50635	0.430847				3.50598	1.53105	3.54701	1.79674	3.50442	2.27749	0.733891	2.20732		13.1267	6.94416	13.3915	7.03604	12.537	9.27105	11.511	7.30378
3.50981	0.837633	3.50922	0.755981	3.50884	0.846076	3.50943	0.665353		3.51294	1.66998	3.50968	1.30549	0.702536	0.0790298				0.702562	0.0682595	3.51311	0.510104	3.50962	0.431418				3.50943	1.53379	3.55036	1.79731	3.5075	2.27851	0.734561	2.20884		13.1302	6.94367	13.3948	7.03547	12.5404	9.27257	11.5145	7.30401
3.51316	0.837481	3.51262	0.756361	3.51222	0.846571	3.5126	0.665885		3.51632	1.67097	3.51311	1.30739	0.703233	0.0790679				0.703286	0.0678793	3.51659	0.513223	3.51286	0.43195				3.51286	1.53204	3.55363	1.79784	3.51101	2.27947	0.735258	2.20945		13.1336	6.94291	13.3984	7.0357	12.5437	9.27139	11.5179	7.30428
3.51651	0.837709	3.51608	0.756855	3.5156	0.847141	3.51603	0.668966		3.51956	1.67257	3.51645	1.30968	0.703929	0.0794861				0.703982	0.0676891	3.51994	0.51444	3.51616	0.432635				3.51627	1.53254	3.55698	1.79845	3.51428	2.28026	0.735928	2.21036		13.137	6.94253	13.4018	7.03585	12.547	9.27086	11.5212	7.30432
3.52002	0.838242	3.51943	0.757312	3.51892	0.847255	3.51935	0.669346		3.52289	1.67409	3.51978	1.31089	0.704599	0.0799806				0.704652	0.0676511	3.52332	0.515733	3.51951	0.432977				3.51962	1.53326	3.56043	1.79913	3.5179	2.28083	0.736598	2.20899		13.1402	6.94249	13.4052	7.03574	12.5504	9.27029	11.5245	7.30462
3.52337	0.838622	3.52273	0.757502	3.52216	0.847445	3.52267	0.667787		3.52629	1.67531	3.52318	1.31135	0.705269	0.0799806				0.705322	0.0678412	3.52664	0.515961	3.52297	0.433357				3.52289	1.53368	3.56384	1.80221	3.52125	2.28399	0.737241	2.21006		13.1436	6.94203	13.4084	7.03528	12.5538	9.2698	11.5278	7.30508
3.52669	0.838812	3.52608	0.757806	3.52549	0.847597	3.52605	0.668395		3.52964	1.67652	3.52645	1.31386	0.705939	0.0799046				0.705992	0.0679173	3.52994	0.514858	3.52642	0.433472				3.52621	1.53444	3.56721	1.80282	3.52455	2.2846	0.737884	2.21078		13.1468	6.94169	13.4117	7.03521	12.5572	9.26892	11.5311	7.30511
3.52999	0.839269	3.52935	0.758225	3.52886	0.847902	3.52951	0.669422		3.53307	1.67751	3.52977	1.31584	0.706609	0.0797524				0.706636	0.0681455	3.53326	0.515542	3.52985	0.433928				3.52948	1.53527	3.57051	1.80396	3.52784	2.28296	0.738554	2.21124		13.1501	6.94192	13.415	7.03479	12.5605	9.26858	11.5345	7.30519
3.53326	0.839801	3.53248	0.758719	3.53227	0.84832	3.53288	0.66984		3.53645	1.67865	3.53318	1.31759	0.707279	0.0794101				0.707332	0.0686399	3.53656	0.516113	3.5332	0.434194				3.53283	1.53782	3.57381	1.80244	3.53119	2.28373	0.739198	2.21154		13.1536	6.94222	13.4184	7.03464	12.5639	9.26778	11.5378	7.30508
3.53658	0.842463	3.53605	0.759251	3.5357	0.848814	3.53623	0.66984		3.5398	1.67941	3.5365	1.31896	0.707949	0.0796001				0.708002	0.0692484	3.53993	0.516417	3.53642	0.434384				3.53626	1.53866	3.5771	1.80278	3.53449	2.28445	0.739894	2.21223		13.157	6.94199	13.4218	7.03487	12.5672	9.2636	11.5413	7.30492
3.53999	0.842996	3.53942	0.759441	3.53902	0.849043	3.53956	0.669917		3.54317	1.68101	3.53993	1.31812	0.708592	0.0800948				0.708699	0.0720627	3.54334	0.516835	3.53972	0.434574				3.53972	1.53676	3.5804	1.80347	3.53787	2.28521	0.740564	2.21295		13.1604	6.94196	13.4252	7.03448	12.5705	9.26291	11.5447	7.30538
3.54342	0.841703	3.54285	0.759404	3.5424	0.849157	3.5428	0.670031		3.54644	1.68223	3.54331	1.31736	0.70929	0.0798664				0.709369	0.0703893	3.54671	0.516798	3.54291	0.434955				3.54309	1.53737	3.58375	1.80434	3.54133	2.28585	0.741208	2.21363		13.1637	6.94226	13.4286	7.03403	12.5738	9.26101	11.548	7.30576
3.54687	0.842425	3.5462	0.759175	3.54572	0.849575	3.54612	0.670259		3.54974	1.6839	3.54669	1.31911	0.709932	0.0797524				0.710012	0.0706556	3.55009	0.516683	3.54636	0.435867				3.54642	1.53809	3.58723	1.80503	3.5447	2.28654	0.741878	2.21668		13.167	6.94241	13.432	7.03369	12.5772	9.26056	11.5514	7.30553
3.55017	0.842615	3.54958	0.759137	3.54896	0.850298	3.5495	0.670715		3.55306	1.68542	3.55006	1.32078	0.710629	0.0805893				0.710682	0.071188	3.55347	0.517102	3.54977	0.436286				3.54971	1.53908	3.59061	1.80739	3.54811	2.28894	0.742494	2.21736		13.1703	6.94241	13.4351	7.03304	12.5806	9.2623	11.5547	7.30527
3.55349	0.842768	3.5529	0.759365	3.55237	0.850488	3.55288	0.670791		3.55639	1.68679	3.55336	1.32512	0.711326	0.0809314				0.711352	0.0713782	3.55679	0.517444	3.55322	0.436666				3.55304	1.53965	3.59396	1.80606	3.5514	2.28749	0.743191	2.2182		13.1736	6.94241	13.4386	7.03262	12.584	9.2617	11.558	7.30492
3.55684	0.842501	3.55617	0.759441	3.55574	0.850602	3.55636	0.671248		3.55984	1.68808	3.55665	1.32679	0.711996	0.0810835				0.712022	0.0711119	3.56014	0.517748	3.55663	0.437123				3.55636	1.53976	3.59728	1.80636	3.5547	2.28836	0.743888	2.21713		13.1769	6.94234	13.4419	7.03258	12.5874	9.26048	11.5613	7.30477
3.56009	0.842349	3.55947	0.759404	3.55909	0.850716	3.55974	0.671438		3.56325	1.68877	3.56001	1.32816	0.712639	0.081502				0.712692	0.0708076	3.56338	0.518281	3.55998	0.437617				3.55971	1.54014	3.60058	1.80716	3.55805	2.28875	0.744558	2.2182		13.1804	6.9418	13.4452	7.03258	12.5907	9.2596	11.5646	7.30511
3.56344	0.842615	3.56282	0.759594	3.5625	0.85064	3.56306	0.671856		3.56657	1.68961	3.5633	1.32884	0.713309	0.0819583				0.713362	0.0703893	3.56668	0.518851	3.56325	0.438225				3.56317	1.54113	3.6039	1.80784	3.56118	2.28932	0.745254	2.21892		13.1838	6.94173	13.4486	7.03228	12.5938	9.25949	11.568	7.30527
3.56681	0.842501	3.56617	0.759632	3.56587	0.850906	3.56638	0.672084		3.56995	1.68847	3.56673	1.33029	0.714005	0.0820723				0.714006	0.0697808	3.57014	0.518851	3.56654	0.43834				3.56652	1.54201	3.60723	1.80826	3.56472	2.29011	0.745951	2.21983		13.1871	6.94154	13.452	7.03213	12.5973	9.25865	11.5714	7.30473
3.57016	0.842577	3.56963	0.75967	3.56925	0.851819	3.56963	0.672389		3.57322	1.68995	3.57014	1.33166	0.714676	0.0823765				0.714676	0.0701612	3.57357	0.519574	3.56984	0.438492				3.56987	1.54269	3.6106	1.80872	3.56815	2.29076	0.746621	2.2209		13.1905	6.94127	13.4554	7.03217	12.6006	9.25831	11.5748	7.3042
3.57359	0.842996	3.573	0.760544	3.57252	0.851971	3.57298	0.672579		3.57651	1.69387	3.57351	1.33295	0.715346	0.0826049				0.715319	0.0703893	3.57694	0.520068	3.57314	0.43853				3.57322	1.5433	3.61403	1.80902	3.57156	2.29133	0.747264	2.2217		13.1938	6.94066	13.4588	7.03186	12.6039	9.25763	11.5782	7.30428
3.57694	0.843338	3.57633	0.761343	3.57576	0.851743	3.57633	0.673111		3.57984	1.69592	3.57676	1.33455	0.716043	0.0821104				0.715962	0.0700471	3.58032	0.520144	3.57657	0.439138				3.57651	1.54364	3.61746	1.80944	3.57491	2.29494	0.747934	2.22504		13.1972	6.94032	13.4621	7.03156	12.6074	9.25641	11.5814	7.30405
3.58032	0.844023	3.5797	0.761685	3.57914	0.852123	3.57968	0.673606		3.58321	1.69835	3.58021	1.33645	0.716713	0.0821104				0.716632	0.0705034	3.58362	0.520715	3.58002	0.439747				3.57984	1.54379	3.62081	1.80986	3.57823	2.29593	0.748658	2.22573		13.2004	6.94028	13.4654	7.0314	12.6108	9.25519	11.5847	7.30405
3.58362	0.844669	3.583	0.762066	3.58249	0.852541	3.58316	0.673682		3.58664	1.70025	3.58348	1.33759	0.717356	0.0821483				0.717302	0.0709218	3.58691	0.521361	3.5834	0.440431				3.58313	1.54459	3.62414	1.8105	3.58153	2.29654	0.749355	2.22462		13.2038	6.93994	13.4687	7.03102	12.6142	9.25226	11.588	7.30378
3.58689	0.845011	3.5863	0.762712	3.58584	0.852884	3.58654	0.674442		3.59002	1.70223	3.58681	1.33744	0.718026	0.0819583				0.717945	0.0709218	3.59018	0.521703	3.58678	0.440888				3.58646	1.54516	3.62741	1.81111	3.58488	2.29738	0.750025	2.22554		13.207	6.94002	13.472	7.03076	12.6175	9.2509	11.5913	7.3034
3.59005	0.845201	3.58967	0.763245	3.58914	0.853302	3.58991	0.675203		3.5934	1.7036	3.59013	1.33888	0.718696	0.0818059				0.718615	0.0709597	3.59353	0.524252	3.59002	0.441306				3.58989	1.54543	3.63076	1.81184	3.58814	2.2962	0.750695	2.22687		13.2106	6.94017	13.4754	7.03049	12.6207	9.25051	11.5948	7.30329
3.59359	0.846304	3.59308	0.763549	3.59265	0.853835	3.59326	0.67623		3.59677	1.70398	3.59359	1.3382	0.719366	0.0816159				0.719285	0.0711119	3.59702	0.522959	3.59332	0.442181				3.59332	1.54596	3.63405	1.81241	3.59152	2.29707	0.751365	2.23067		13.214	6.94043	13.4789	7.02981	12.6241	9.25173	11.5983	7.30352
3.59696	0.846647	3.59651	0.763777	3.59602	0.854101	3.59632	0.67661		3.60007	1.70512	3.59696	1.3393	0.720062	0.081692				0.719955	0.0706936	3.60045	0.523529	3.59664	0.442827				3.59669	1.54687	3.63738	1.81279	3.59501	2.29787	0.752035	2.23158		13.2173	6.94009	13.4822	7.02886	12.6274	9.25105	11.6017	7.30344
3.60042	0.846533	3.59986	0.763511	3.59935	0.856611	3.59975	0.677142		3.60334	1.70664	3.60034	1.34307	0.720733	0.081692				0.720652	0.0710359	3.60382	0.52448	3.59996	0.443474				3.60002	1.54741	3.64083	1.81313	3.59838	2.29867	0.752705	2.23356		13.2204	6.94032	13.4856	7.02844	12.6308	9.25021	11.605	7.3031
3.6038	0.847141	3.60321	0.763815	3.60259	0.857676	3.60307	0.676838		3.60672	1.70778	3.60372	1.34489	0.721403	0.0819583				0.721322	0.0713021	3.60712	0.525355	3.60339	0.443398				3.60331	1.54801	3.64426	1.81355	3.60171	2.29932	0.753375	2.23409		13.2239	6.94024	13.4889	7.02878	12.6342	9.24945	11.6083	7.30287
3.60712	0.847027	3.60658	0.764271	3.60594	0.855926	3.60648	0.677028		3.61004	1.71045	3.60696	1.34687	0.722046	0.0820723				0.721992	0.0708457	3.61039	0.525773	3.60685	0.443892				3.60664	1.549	3.64764	1.81416	3.60503	2.29989	0.754045	2.23478		13.2272	6.93979	13.4921	7.02825	12.6376	9.24888	11.6116	7.30298
3.61047	0.847255	3.60985	0.7645	3.60934	0.856345	3.60996	0.677409		3.61347	1.71166	3.61023	1.34809	0.722716	0.0823004				0.722662	0.0708838	3.61355	0.526762	3.61023	0.44393				3.60993	1.5495	3.65096	1.81473	3.60833	2.30072	0.754715	2.23645		13.2305	6.93983	13.4954	7.02768	12.641	9.2485	11.6149	7.30306
3.61374	0.847674	3.61318	0.764576	3.61275	0.856801	3.61334	0.67718		3.61685	1.7122	3.61361	1.3493	0.723359	0.0825286				0.723305	0.0708838	3.61704	0.527294	3.6136	0.444272				3.61326	1.55018	3.65429	1.81503	3.61168	2.3013	0.755385	2.23512		13.234	6.9396	13.4988	7.02707	12.6443	9.24827	11.6182	7.30287
3.61709	0.847559	3.61653	0.764614	3.61615	0.857181	3.61669	0.677218		3.6202	1.71341	3.61693	1.35075	0.724056	0.0826428				0.723948	0.0708838	3.62039	0.52775	3.61687	0.444653				3.61674	1.55106	3.65758	1.81514	3.615	2.30194	0.756055	2.23588		13.2374	6.93933	13.5022	7.02665	12.6476	9.24743	11.6217	7.30257
3.62044	0.846989	3.61982	0.76507	3.61953	0.857371	3.61998	0.67718		3.62357	1.71223	3.62036	1.35212	0.724699	0.0829091				0.724618	0.0709978	3.62384	0.528055	3.62017	0.444767				3.62014	1.55174	3.66088	1.81572	3.61838	2.30228	0.756725	2.23904		13.2408	6.93918	13.5057	7.02657	12.651	9.24656	11.6251	7.30264
3.62382	0.846647	3.62325	0.765717	3.62288	0.857409	3.62323	0.677751		3.62684	1.71311	3.62376	1.35455	0.725369	0.0830612				0.725315	0.0708457	3.62727	0.528549	3.62349	0.444881				3.62352	1.55227	3.6642	1.81636	3.62181	2.30255	0.757368	2.23771		13.2441	6.93945	13.5091	7.02616	12.6543	9.24527	11.6285	7.30283
3.62725	0.846875	3.62666	0.766363	3.62617	0.857486	3.6266	0.677865		3.63014	1.71402	3.62714	1.35767	0.726039	0.0833273				0.726039	0.069971	3.63062	0.528815	3.62679	0.445033				3.6269	1.55296	3.66763	1.81739	3.62518	2.30301	0.758065	2.23809		13.2474	6.93868	13.5124	7.02585	12.6576	9.24101	11.6318	7.30283
3.63057	0.846799	3.63001	0.766743	3.62942	0.857448	3.62998	0.678702		3.63346	1.71843	3.63049	1.35972	0.726683	0.0831752				0.726709	0.0698949	3.63392	0.529082	3.63019	0.445603				3.63017	1.55342	3.67104	1.81811	3.62856	2.30354	0.758735	2.23923		13.2507	6.93827	13.5157	7.02528	12.6609	9.24025	11.635	7.30291
3.63395	0.847597	3.63336	0.7672	3.63282	0.857904	3.63333	0.67912		3.63681	1.72079	3.63376	1.36125	0.727379	0.0834033				0.727406	0.0701231	3.63722	0.5295	3.63362	0.445565				3.63346	1.55372	3.67444	1.81849	3.63186	2.3043	0.759351	2.24014		13.254	6.93819	13.519	7.02509	12.6644	9.24025	11.6384	7.30264
3.6373	0.848054	3.63665	0.767846	3.63617	0.858817	3.63679	0.679044		3.6403	1.72323	3.63703	1.36246	0.728049	0.0836315				0.728076	0.0701991	3.64051	0.529652	3.63703	0.446098				3.63673	1.55421	3.67776	1.81857	3.6351	2.30483	0.760048	2.24056		13.2573	6.93792	13.5223	7.02505	12.6678	9.23933	11.6417	7.30226
3.64059	0.850146	3.63995	0.768037	3.63955	0.859615	3.64014	0.679234		3.64367	1.72467	3.6404	1.36322	0.728692	0.0835936				0.728746	0.0703893	3.64378	0.530489	3.6404	0.446706				3.64008	1.55463	3.68098	1.81876	3.63845	2.30818	0.760691	2.24147		13.2608	6.93743	13.5256	7.0246	12.6711	9.23979	11.6451	7.3023
3.64394	0.848092	3.6433	0.768151	3.64298	0.85992	3.64346	0.679234		3.64705	1.72581	3.64375	1.36452	0.729336	0.0836697				0.729442	0.0704654	3.64716	0.530603	3.6437	0.446935				3.64354	1.55505	3.6843	1.81921	3.64174	2.30856	0.761334	2.24239		13.2642	6.93686	13.5291	7.02429	12.6744	9.23949	11.6486	7.30203
3.64729	0.848586	3.64668	0.768569	3.6463	0.862696	3.64678	0.679348		3.65045	1.72657	3.64721	1.36535	0.730032	0.0835936				0.730086	0.0707316	3.65064	0.531173	3.64697	0.447011				3.64697	1.55551	3.68763	1.81952	3.64512	2.30715	0.762031	2.24299		13.2676	6.93591	13.5325	7.02334	12.6778	9.23899	11.652	7.30135
3.65062	0.849461	3.65011	0.768911	3.64968	0.861022	3.65008	0.67912		3.6537	1.72825	3.65059	1.36725	0.730676	0.0833654				0.730782	0.0709978	3.65405	0.53163	3.65024	0.447353				3.65035	1.556	3.69098	1.81944	3.64861	2.30795	0.762701	2.24398		13.2709	6.93484	13.5359	7.02098	12.6811	9.23831	11.6553	7.30093
3.65407	0.849423	3.65346	0.76933	3.653	0.861783	3.65346	0.679386		3.65697	1.72939	3.65397	1.3687	0.731345	0.0832894				0.731479	0.0711499	3.6574	0.532124	3.65354	0.448228				3.6537	1.55882	3.69443	1.81906	3.65204	2.30875	0.763344	2.24512		13.2742	6.9345	13.5391	7.02243	12.6845	9.23758	11.6586	7.30055
3.65742	0.849499	3.65681	0.76933	3.6563	0.862658	3.65683	0.679082		3.66034	1.7303	3.65734	1.37037	0.732016	0.0834796				0.732149	0.071188	3.66072	0.532809	3.65697	0.449102				3.65694	1.55748	3.69789	1.81918	3.65539	2.30875	0.764014	2.2455		13.2775	6.93397	13.5425	7.02197	12.6879	9.23713	11.6619	7.30028
3.66077	0.849195	3.66018	0.769063	3.65965	0.863266	3.66021	0.679158		3.66369	1.73174	3.66045	1.37197	0.732713	0.0832515				0.732819	0.071188	3.66399	0.533379	3.66045	0.449977				3.66026	1.55847	3.70124	1.8194	3.65868	2.30784	0.764684	2.24623		13.2808	6.93336	13.5458	7.02159	12.6913	9.23656	11.6653	7.3004
3.66404	0.849271	3.66345	0.768683	3.663	0.863456	3.66361	0.679767		3.66718	1.73281	3.66388	1.37296	0.733409	0.0830233				0.733489	0.0709978	3.66734	0.533835	3.66383	0.452601				3.66353	1.55927	3.70454	1.8199	3.66198	2.30749	0.765354	2.24703		13.2842	6.93287	13.5491	7.02117	12.6947	9.23606	11.6686	7.30059
3.66731	0.849575	3.66675	0.768911	3.66637	0.863418	3.66691	0.680375		3.67058	1.73479	3.66726	1.37418	0.734079	0.0834415				0.734159	0.0710359	3.67066	0.534292	3.66723	0.450966				3.66683	1.55999	3.70783	1.82062	3.6653	2.304	0.766051	2.24748		13.2877	6.93256	13.5525	7.02114	12.6979	9.23553	11.6719	7.30002
3.67069	0.850108	3.67015	0.769368	3.66978	0.864141	3.67029	0.680793		3.6739	1.73463	3.67061	1.37539	0.734749	0.0835936				0.734856	0.0709978	3.67404	0.535319	3.67047	0.451498				3.67029	1.56022	3.71116	1.82153	3.66863	2.30316	0.766721	2.24798		13.291	6.93222	13.5559	7.0206	12.7012	9.23435	11.6754	7.29941
3.67407	0.850184	3.67348	0.769216	3.67294	0.864673	3.67364	0.680984		3.6772	1.73578	3.67404	1.37661	0.735419	0.0840118				0.735553	0.0709218	3.67747	0.536041	3.67374	0.452335				3.67374	1.56045	3.71445	1.82473	3.672	2.30293	0.767391	2.24877		13.2944	6.93211	13.5593	7.02068	12.7045	9.23351	11.6788	7.29899
3.67744	0.849917	3.67691	0.769482	3.67645	0.865168	3.67691	0.681288		3.68044	1.73699	3.67739	1.37836	0.736089	0.0845063				0.736196	0.0709978	3.68087	0.536992	3.67707	0.45302				3.67715	1.56095	3.7178	1.82564	3.67546	2.30434	0.768061	2.24973		13.2977	6.93165	13.5627	7.02072	12.7079	9.23333	11.6821	7.29884
3.68087	0.850488	3.68028	0.769596	3.67977	0.865358	3.68026	0.68125		3.68371	1.73627	3.68074	1.38011	0.736759	0.0848105				0.736866	0.0713021	3.68422	0.537829	3.68036	0.453286				3.68047	1.56171	3.72131	1.82633	3.67881	2.30377	0.768704	2.25288		13.301	6.93119	13.5661	7.02072	12.7113	9.23283	11.6855	7.29888
3.6842	0.85121	3.68363	0.76971	3.68304	0.865586	3.68366	0.680299		3.68712	1.74042	3.68412	1.38072	0.737429	0.085191				0.737536	0.0713782	3.68755	0.538247	3.68382	0.453324				3.68374	1.56243	3.72474	1.82492	3.68216	2.30415	0.769348	2.25372		13.3044	6.931	13.5693	7.01992	12.7147	9.23131	11.6888	7.29861
3.6876	0.851439	3.68701	0.77009	3.68645	0.866042	3.68682	0.667521		3.69052	1.74224	3.68739	1.38247	0.738126	0.0857613				0.738179	0.0714542	3.69084	0.538741	3.68725	0.45359				3.68693	1.56551	3.72809	1.82579	3.68548	2.30734	0.769991	2.25402		13.3077	6.93089	13.5727	7.01965	12.7181	9.23013	11.6921	7.29796
3.69095	0.851324	3.69028	0.770623	3.68982	0.866423	3.69036	0.66463		3.69403	1.74315	3.69071	1.38285	0.738796	0.0858755				0.738849	0.0716444	3.69417	0.539578	3.69068	0.454351				3.69036	1.56627	3.73139	1.82655	3.68878	2.30894	0.770688	2.25319		13.3111	6.93066	13.576	7.01946	12.7215	9.22671	11.6954	7.29755
3.69419	0.851477	3.69355	0.770775	3.69317	0.867183	3.69371	0.666836		3.69741	1.7446	3.69406	1.38182	0.739439	0.0857992				0.739546	0.0716063	3.69746	0.540301	3.69406	0.454845				3.69371	1.5668	3.73466	1.82697	3.69213	2.31031	0.771384	2.25429		13.3145	6.93024	13.5792	7.01908	12.7248	9.22534	11.6987	7.29758
3.69754	0.851172	3.6969	0.771079	3.69658	0.867488	3.69711	0.665923		3.7007	1.74528	3.69738	1.38483	0.740109	0.0859895				0.740189	0.0713782	3.70079	0.540947	3.69733	0.45572				3.69719	1.56536	3.73801	1.82731	3.69545	2.31069	0.772054	2.25532		13.3179	6.93001	13.5827	7.01904	12.7281	9.22541	11.7021	7.29781
3.70089	0.851096	3.70009	0.77184	3.69987	0.86745	3.70049	0.667749		3.70403	1.74414	3.70079	1.38422	0.740806	0.0858374				0.740832	0.0714542	3.70424	0.543876	3.70062	0.458534				3.7006	1.56593	3.74131	1.82739	3.6988	2.30924	0.772751	2.25851		13.3212	6.92998	13.5861	7.01889	12.7314	9.2245	11.7055	7.29793
3.70422	0.851667	3.70376	0.772296	3.70328	0.867868	3.70379	0.670221		3.70724	1.74795	3.70416	1.3881	0.741503	0.0857613				0.741476	0.0717584	3.70767	0.542164	3.70395	0.456937				3.70395	1.56616	3.74466	1.82731	3.70223	2.31016	0.773421	2.25661		13.3246	6.93024	13.5895	7.01878	12.7347	9.2253	11.7089	7.29781
3.70765	0.851895	3.70714	0.772752	3.70663	0.868629	3.70711	0.672312		3.71059	1.74939	3.70754	1.38977	0.742172	0.0858755				0.742119	0.0717204	3.71105	0.542697	3.70724	0.457203				3.7073	1.56642	3.74809	1.82758	3.70564	2.3113	0.774091	2.25695		13.3279	6.93062	13.5929	7.01844	12.738	9.22443	11.7123	7.29785
3.71105	0.851781	3.71049	0.772828	3.70995	0.869123	3.71041	0.674594		3.714	1.75137	3.71094	1.39228	0.742843	0.0857992				0.742789	0.0716444	3.71437	0.543115	3.71067	0.458002				3.71059	1.56684	3.75152	1.82796	3.70896	2.31213	0.774815	2.25786		13.3312	6.93062	13.5962	7.01885	12.7415	9.22393	11.7156	7.29819
3.7144	0.852161	3.71384	0.773057	3.71333	0.869161	3.7137	0.676192		3.7174	1.75304	3.71424	1.39448	0.743513	0.0858374				0.743459	0.0715303	3.71767	0.543571	3.71413	0.458762				3.71394	1.56676	3.75487	1.82838	3.71228	2.31305	0.775485	2.22968		13.3345	6.93047	13.5995	7.01866	12.7449	9.22298	11.7189	7.29834
3.71775	0.85277	3.71708	0.773323	3.71665	0.869237	3.71719	0.676344		3.72067	1.75395	3.71751	1.39623	0.744183	0.0864458				0.744156	0.0714542	3.72097	0.544256	3.71751	0.4588				3.71724	1.56714	3.75822	1.82861	3.71558	2.31677	0.776128	2.22192		13.3379	6.93005	13.6028	7.01859	12.7483	9.22237	11.7222	7.29812
3.72099	0.853036	3.72038	0.773779	3.71997	0.869389	3.72059	0.676876		3.72415	1.75532	3.72083	1.39806	0.744853	0.086674				0.744826	0.0714542	3.72424	0.54437	3.72094	0.459371				3.72059	1.5676	3.76151	1.82887	3.71893	2.31723	0.776852	2.21736		13.3413	6.92994	13.6061	7.01851	12.7515	9.22176	11.7255	7.29823
3.72432	0.853911	3.72375	0.774007	3.72338	0.869884	3.72399	0.676078		3.7275	1.75707	3.72421	1.39989	0.745522	0.0869021				0.745442	0.0718345	3.72759	0.544864	3.72418	0.459485				3.72402	1.56829	3.76489	1.82925	3.7222	2.31784	0.777522	2.22154		13.3447	6.92971	13.6095	7.01786	12.7548	9.22085	11.729	7.29827
3.72769	0.854519	3.72716	0.773779	3.72673	0.870568	3.72734	0.676952		3.73085	1.75852	3.72764	1.40202	0.74614	0.0874727				0.746139	0.0718725	3.73107	0.545017	3.72745	0.459409				3.72745	1.57137	3.76819	1.8299	3.72555	2.31693	0.778192	2.21926		13.3481	6.92952	13.6129	7.01767	12.7582	9.21998	11.7324	7.29819
3.73104	0.854595	3.73061	0.773779	3.73013	0.871177	3.73037	0.677713		3.73412	1.76057	3.73102	1.4043	0.746862	0.087625				0.746782	0.0714923	3.73445	0.545473	3.73077	0.459599				3.7308	1.57243	3.77151	1.83059	3.72903	2.31852	0.778835	2.22192		13.3514	6.92941	13.6163	7.0171	12.7615	9.21682	11.7358	7.29789
3.73453	0.854747	3.73399	0.773437	3.73348	0.871367	3.73383	0.678854		3.73745	1.76247	3.73439	1.40643	0.747506	0.087625				0.747452	0.0713401	3.73785	0.545929	3.73404	0.460169				3.73412	1.57072	3.77499	1.83085	3.73244	2.3221	0.779505	2.22337		13.3547	6.92914	13.6197	7.01676	12.7649	9.21537	11.7391	7.2977
3.73788	0.855432	3.73734	0.773741	3.73672	0.871709	3.73718	0.682353		3.74085	1.76392	3.73777	1.40688	0.748176	0.0880814				0.748149	0.0714161	3.74117	0.54688	3.73747	0.460359				3.73742	1.57095	3.77837	1.83116	3.73579	2.32316	0.780202	2.22348		13.3581	6.92906	13.623	7.016	12.7684	9.21484	11.7424	7.29697
3.74125	0.855698	3.74066	0.773893	3.74007	0.872432	3.74058	0.684406		3.74423	1.76506	3.74101	1.40673	0.748846	0.0881953				0.748819	0.0717964	3.74442	0.548097	3.7409	0.460702				3.7408	1.57152	3.78172	1.83165	3.73911	2.32423	0.780872	2.22915		13.3614	6.92887	13.6263	7.01536	12.7718	9.21385	11.7457	7.29648
3.74455	0.855698	3.74377	0.773931	3.7434	0.87266	3.74407	0.685091		3.74766	1.76559	3.74426	1.40597	0.749516	0.0885756				0.749489	0.0717964	3.74774	0.550797	3.74431	0.461158				3.74407	1.57213	3.78504	1.83218	3.74243	2.32476	0.781515	2.23212		13.3647	6.92906	13.6296	7.01471	12.7751	9.21515	11.749	7.29659
3.74777	0.856155	3.7472	0.774426	3.7468	0.872964	3.74747	0.685928		3.75101	1.76681	3.74766	1.40814	0.750213	0.0890701				0.750186	0.0716444	3.75104	0.55133	3.74769	0.461082				3.74736	1.57228	3.78837	1.83302	3.74576	2.32643	0.782212	2.23493		13.3681	6.92883	13.6329	7.01437	12.7784	9.21458	11.7524	7.29621
3.75112	0.856535	3.75061	0.774882	3.75023	0.873192	3.75085	0.684254		3.75433	1.76848	3.75104	1.41282	0.750883	0.0890322				0.750856	0.0717204	3.75439	0.549428	3.75101	0.461576				3.75085	1.57178	3.79164	1.83359	3.74903	2.32788	0.782882	2.23706		13.3715	6.92845	13.6364	7.01448	12.7817	9.21397	11.7558	7.29583
3.75433	0.856915	3.75396	0.775224	3.75363	0.873268	3.75414	0.685015		3.75768	1.7697	3.75449	1.41533	0.751553	0.088804				0.751526	0.0716444	3.75768	0.54977	3.75433	0.461995				3.75422	1.56353	3.79491	1.83416	3.7524	2.3291	0.783525	2.23775		13.3747	6.92796	13.6399	7.01444	12.785	9.21321	11.7592	7.29549
3.75792	0.857486	3.75741	0.777811	3.75701	0.873154	3.75731	0.685661		3.76095	1.77069	3.75787	1.41616	0.752223	0.0888419				0.752196	0.0717584	3.7613	0.550379	3.75747	0.462299				3.75763	1.55821	3.79826	1.83484	3.75586	2.32948	0.784195	2.23858		13.3783	6.9272	13.6432	7.0144	12.7883	9.21271	11.7625	7.29549
3.76138	0.857866	3.76076	0.776403	3.76028	0.873154	3.76063	0.686042		3.76425	1.77114	3.76122	1.41692	0.752866	0.0890322				0.752866	0.072367	3.76468	0.551025	3.76087	0.462565				3.76098	1.56201	3.80171	1.8353	3.75926	2.32765	0.784892	2.23995		13.3816	6.92632	13.6465	7.01406	12.7917	9.21218	11.7659	7.29488
3.76476	0.857828	3.76411	0.776936	3.7635	0.87304	3.76385	0.68627		3.7676	1.76977	3.76457	1.41822	0.75351	0.0888038				0.753589	0.0728233	3.76795	0.551368	3.76427	0.46306				3.76427	1.56193	3.80512	1.83599	3.76264	2.32856	0.785535	2.24124		13.3849	6.92556	13.6496	7.01387	12.7952	9.21149	11.7692	7.29477
3.76811	0.857714	3.76746	0.777126	3.76687	0.873154	3.76744	0.686688		3.77097	1.77092	3.76784	1.42004	0.754179	0.0888038				0.754259	0.072481	3.77122	0.551101	3.7677	0.463516				3.76757	1.56437	3.80852	1.83618	3.76591	2.32913	0.786205	2.24299		13.3881	6.92499	13.6531	7.01376	12.7985	9.21081	11.7725	7.295
3.7714	0.857752	3.77071	0.77743	3.77022	0.873763	3.77095	0.68684		3.77443	1.7721	3.77111	1.42248	0.754849	0.0886137				0.754929	0.0722529	3.77457	0.551063	3.77114	0.464315				3.77084	1.56635	3.81187	1.83652	3.76921	2.32982	0.786875	2.24573		13.3915	6.92427	13.6564	7.01383	12.8019	9.21009	11.7758	7.29488
3.77462	0.85779	3.774	0.777316	3.7736	0.874371	3.77432	0.687145		3.77781	1.77548	3.77449	1.42324	0.755546	0.0886137				0.755572	0.072443	3.77786	0.55114	3.77451	0.467433				3.77419	1.57083	3.81517	1.83671	3.77256	2.33005	0.787491	2.24748		13.3949	6.92389	13.6597	7.01315	12.8052	9.20918	11.7792	7.29462
3.77797	0.857866	3.77735	0.777316	3.777	0.87498	3.77767	0.688057		3.78116	1.77753	3.77786	1.42377	0.756189	0.0890701				0.756242	0.0723289	3.78124	0.551748	3.77778	0.467814				3.77765	1.57175	3.81849	1.83697	3.77585	2.33073	0.788188	2.24877		13.3984	6.92366	13.6632	7.01281	12.8085	9.20857	11.7826	7.29431
3.78135	0.857828	3.78073	0.777925	3.78035	0.877908	3.78094	0.688856		3.78448	1.77982	3.78113	1.42453	0.756859	0.0894885				0.756939	0.0724049	3.78475	0.552243	3.78108	0.46614				3.78105	1.57365	3.82176	1.83728	3.77923	2.33351	0.788831	2.2509		13.4017	6.92305	13.6666	7.01224	12.8118	9.20784	11.786	7.29439
3.78472	0.857562	3.78403	0.778457	3.78376	0.878441	3.78419	0.689274		3.78772	1.78172	3.78467	1.424	0.757529	0.0897546				0.757636	0.0726712	3.78815	0.552433	3.78435	0.466863				3.78443	1.57464	3.82511	1.83789	3.78269	2.33457	0.789501	2.25182		13.4051	6.92279	13.6699	7.0122	12.8151	9.20708	11.7894	7.29393
3.78818	0.857448	3.78762	0.780777	3.78705	0.877186	3.78751	0.689769		3.79102	1.78248	3.78799	1.42757	0.758172	0.0896785				0.758306	0.0726331	3.7915	0.552547	3.78767	0.467357				3.78778	1.57699	3.82854	1.8391	3.78609	2.33317	0.790171	2.25258		13.4084	6.92267	13.6733	7.01216	12.8185	9.20644	11.7927	7.29374
3.79156	0.857409	3.79097	0.781309	3.79032	0.878022	3.79086	0.689959		3.79442	1.7843	3.79134	1.4294	0.758869	0.0900588				0.759003	0.0726712	3.79477	0.553079	3.7911	0.467585				3.79105	1.5795	3.832	1.84161	3.78941	2.33377	0.790841	2.25494		13.4117	6.92241	13.6765	7.01208	12.822	9.20571	11.796	7.29378
3.79491	0.857638	3.79432	0.779598	3.79365	0.878593	3.79426	0.689579		3.79777	1.78438	3.79459	1.43054	0.759539	0.0901349				0.759646	0.0732036	3.79807	0.554068	3.79453	0.467623				3.7944	1.58095	3.83537	1.84009	3.79271	2.33484	0.791511	2.25653		13.415	6.92195	13.6799	7.01208	12.8254	9.20492	11.7993	7.29393
3.7982	0.857866	3.79753	0.780092	3.797	0.878821	3.79772	0.689997		3.8012	1.78366	3.79791	1.43138	0.760209	0.090097				0.760289	0.0740403	3.80145	0.556806	3.79796	0.467623				3.79767	1.58186	3.83867	1.8404	3.79601	2.33579	0.792154	2.25752		13.4183	6.92195	13.6832	7.01167	12.8287	9.20465	11.8026	7.29355
3.80147	0.857714	3.8008	0.780625	3.80037	0.878973	3.80107	0.690111		3.80439	1.7878	3.80134	1.43236	0.76088	0.0897925				0.760959	0.0744206	3.80477	0.558251	3.80137	0.467966				3.80102	1.58247	3.84199	1.84085	3.79936	2.33693	0.792824	2.25965		13.4217	6.92184	13.6865	7.01186	12.832	9.20423	11.8059	7.29332
3.8048	0.85779	3.80415	0.780929	3.80383	0.879011	3.80442	0.690187		3.80793	1.78902	3.80469	1.43381	0.761549	0.0896406				0.761656	0.074915	3.80812	0.558936	3.80464	0.468156				3.80442	1.58137	3.84529	1.84169	3.80268	2.34012	0.793521	2.2617		13.4252	6.92142	13.6899	7.01155	12.8352	9.20339	11.8094	7.29325
3.80812	0.85817	3.80753	0.780853	3.80718	0.879125	3.80774	0.690491		3.81125	1.79084	3.80812	1.43609	0.762219	0.0892982				0.762272	0.074915	3.81158	0.5573	3.8079	0.468574				3.80782	1.58243	3.84861	1.84184	3.80608	2.34096	0.794191	2.26224		13.4285	6.92119	13.6934	7.01151	12.8387	9.20286	11.8128	7.29272
3.8115	0.858741	3.81099	0.780663	3.81056	0.879696	3.81099	0.690453		3.81458	1.79214	3.81144	1.43913	0.762862	0.088918				0.762969	0.074991	3.81501	0.558251	3.81123	0.469373				3.8112	1.58323	3.85199	1.84192	3.80954	2.34149	0.794861	2.26422		13.4319	6.92123	13.6968	7.01075	12.8419	9.20248	11.8162	7.29272
3.81493	0.859159	3.81439	0.780929	3.81388	0.879924	3.81431	0.690263		3.81793	1.79244	3.81482	1.44096	0.763586	0.0890701				0.763639	0.074953	3.81833	0.559506	3.8145	0.470095				3.81452	1.5835	3.85545	1.84173	3.81292	2.34054	0.795531	2.2665		13.4352	6.92115	13.7002	7.01015	12.8453	9.20176	11.8196	7.29287
3.81828	0.859577	3.81774	0.781081	3.81712	0.88057	3.81766	0.690834		3.82133	1.79351	3.81817	1.44111	0.764256	0.0889561				0.764309	0.0743825	3.8216	0.560457	3.81793	0.470856				3.81785	1.58384	3.8588	1.84234	3.81611	2.34176	0.796201	2.26665		13.4384	6.92092	13.7034	7.00957	12.8488	9.20077	11.8229	7.29283
3.82168	0.85992	3.82106	0.781423	3.8205	0.883309	3.82101	0.691974		3.82465	1.79518	3.82147	1.44149	0.764953	0.0890322				0.765006	0.0737741	3.82492	0.563347	3.82144	0.474203				3.8212	1.58441	3.86212	1.84317	3.81956	2.34256	0.796871	2.2684		13.4417	6.92089	13.7068	7.00908	12.8521	9.19735	11.8262	7.29214
3.82503	0.86049	3.82433	0.782184	3.82388	0.881825	3.82447	0.692925		3.82806	1.79701	3.82474	1.44065	0.76565	0.088994				0.765649	0.0736219	3.8283	0.564032	3.82484	0.472834				3.82449	1.58551	3.86547	1.84409	3.82286	2.34317	0.797541	2.26954		13.4451	6.92058	13.71	7.00862	12.8555	9.19605	11.8294	7.29184
3.82827	0.86087	3.82766	0.782602	3.82725	0.882092	3.82784	0.693686		3.83141	1.79906	3.82795	1.44256	0.766293	0.0892982				0.766319	0.073584	3.83157	0.562207	3.82814	0.4731				3.82782	1.58597	3.86877	1.84724	3.82621	2.34393	0.798211	2.26794		13.4486	6.92016	13.7133	7.00782	12.8588	9.19552	11.8328	7.29176
3.83162	0.861403	3.83101	0.782755	3.83068	0.882662	3.83125	0.696044		3.83473	1.80005	3.83149	1.44818	0.766963	0.0894885				0.766989	0.0733557	3.83489	0.562739	3.83141	0.473594				3.83127	1.58627	3.87209	1.84732	3.82951	2.34515	0.798935	2.26863		13.452	6.92028	13.7168	7.00756	12.8622	9.19704	11.8362	7.29154
3.83497	0.861745	3.83433	0.783021	3.83403	0.883233	3.83457	0.696652		3.83813	1.80157	3.83492	1.451	0.767632	0.0899827				0.767659	0.073698	3.83838	0.563347	3.83468	0.473708				3.83468	1.58662	3.87541	1.84572	3.83286	2.34834	0.799605	2.27019		13.4553	6.92032	13.7202	7.00665	12.8655	9.19617	11.8396	7.29135
3.83832	0.862201	3.83779	0.783287	3.83741	0.883461	3.83781	0.695245		3.84138	1.80248	3.83827	1.45313	0.768303	0.0904012				0.768302	0.0740783	3.84175	0.563614	3.83803	0.473746				3.83808	1.58677	3.87874	1.8469	3.83631	2.35024	0.800275	2.27129		13.4587	6.9202	13.7236	7.00638	12.8688	9.19472	11.843	7.29135
3.84178	0.863114	3.84122	0.783211	3.84055	0.883727	3.84114	0.695549		3.84467	1.80393	3.84165	1.45366	0.768999	0.0902872				0.768919	0.0746488	3.84513	0.563462	3.84132	0.473936				3.8414	1.58726	3.88217	1.84789	3.83972	2.35123	0.800945	2.27486		13.4619	6.9199	13.727	7.00642	12.8722	9.19141	11.8464	7.29135
3.84516	0.863609	3.84459	0.783477	3.84398	0.883917	3.84449	0.695892		3.848	1.8056	3.84505	1.4532	0.769643	0.0902872				0.769589	0.0751432	3.84845	0.563918	3.84478	0.474279				3.84454	1.58825	3.88562	1.84816	3.84291	2.35207	0.801642	2.27639		13.4653	6.9199	13.7303	7.00646	12.8756	9.19042	11.8496	7.29112
3.84848	0.864065	3.84797	0.783629	3.84735	0.884373	3.84765	0.696044		3.85137	1.80712	3.84832	1.45222	0.770286	0.0904391				0.770286	0.0755235	3.85175	0.564488	3.84819	0.474621				3.84802	1.58886	3.88897	1.84835	3.84639	2.35237	0.802338	2.2776		13.4686	6.92001	13.7336	7.00646	12.879	9.18997	11.8529	7.29123
3.85178	0.864407	3.85121	0.783439	3.8507	0.884868	3.85132	0.696196		3.8548	1.80887	3.85164	1.45343	0.770983	0.0907435				0.770982	0.0752193	3.85505	0.565173	3.85154	0.474697				3.85135	1.58897	3.89232	1.84869	3.84969	2.35153	0.803008	2.27943		13.4719	6.91978	13.7367	7.00627	12.8824	9.19198	11.8562	7.29135
3.85505	0.865016	3.85448	0.783401	3.85408	0.885743	3.85472	0.696196		3.85821	1.81024	3.85499	1.45438	0.771653	0.0911236				0.771652	0.0748389	3.85832	0.568368	3.85494	0.475077				3.85467	1.59145	3.89559	1.84876	3.85304	2.35233	0.803678	2.28118		13.4752	6.91952	13.7401	7.00592	12.8857	9.19115	11.8595	7.2907
3.85826	0.865244	3.85781	0.783591	3.85751	0.886427	3.8581	0.696424		3.86158	1.81199	3.85832	1.4548	0.772296	0.0911999				0.772322	0.074991	3.86169	0.5689	3.85821	0.47831				3.8581	1.58962	3.89892	1.84926	3.85631	2.35268	0.804348	2.28247		13.4788	6.91902	13.7436	7.00547	12.889	9.19042	11.863	7.29036
3.86177	0.86551	3.86116	0.783781	3.86086	0.886845	3.86145	0.696006		3.86491	1.81351	3.86172	1.45533	0.772965	0.0910475				0.772992	0.0747629	3.86515	0.569813	3.8615	0.477245				3.86153	1.59042	3.90221	1.84964	3.85968	2.35325	0.805018	2.2843		13.4821	6.91879	13.7471	7.00531	12.8923	9.18955	11.8665	7.28781
3.86512	0.8657	3.86461	0.784162	3.86427	0.886922	3.86467	0.696196		3.86815	1.81465	3.8651	1.45838	0.773663	0.0911999				0.773662	0.0742685	3.86855	0.56852	3.8648	0.477588				3.86488	1.59171	3.90554	1.84971	3.86317	2.35351	0.805662	2.28551		13.4855	6.91815	13.7505	7.00288	12.8956	9.18887	11.8698	7.28735
3.86861	0.865472	3.86783	0.784922	3.86759	0.887112	3.86799	0.696614		3.87147	1.81602	3.86847	1.4599	0.774333	0.091466				0.774359	0.0738121	3.87196	0.56909	3.86812	0.478196				3.86823	1.59247	3.90899	1.85006	3.86654	2.35412	0.806305	2.28627		13.4888	6.91792	13.7538	7.00429	12.8989	9.18556	11.8732	7.28925
3.87198	0.865586	3.87134	0.785379	3.8708	0.88753	3.87131	0.696614		3.87485	1.81709	3.87188	1.46127	0.775002	0.0912378				0.775002	0.0740403	3.87531	0.569242	3.87153	0.478767				3.87153	1.59487	3.9124	1.85112	3.86995	2.35473	0.807002	2.28764		13.4921	6.91743	13.757	7.00379	12.9024	9.18366	11.8764	7.28868
3.87536	0.866005	3.87466	0.785607	3.87415	0.887872	3.87469	0.696424		3.8782	1.81777	3.87515	1.46325	0.775646	0.0910475				0.775699	0.0743445	3.87858	0.569661	3.87496	0.479337				3.87485	1.59316	3.91578	1.85401	3.87324	2.35549	0.807672	2.2884		13.4954	6.91685	13.7604	7.00322	12.9058	9.18236	11.8797	7.28792
3.87868	0.866651	3.87793	0.785987	3.87753	0.888405	3.87812	0.69612		3.88166	1.81868	3.87842	1.46484	0.776342	0.0911236				0.776342	0.0746488	3.88193	0.569965	3.87836	0.479907				3.87809	1.59403	3.91912	1.85432	3.87651	2.35617	0.808342	2.28726		13.4987	6.91647	13.7636	7.0028	12.9092	9.18221	11.883	7.28769
3.8819	0.867145	3.88126	0.786253	3.88091	0.888937	3.8815	0.696728		3.88501	1.81792	3.88179	1.46629	0.777013	0.090477				0.776986	0.0749151	3.8852	0.570383	3.88174	0.480478				3.88139	1.59475	3.92242	1.85276	3.87981	2.35899	0.809012	2.28821		13.5021	6.91625	13.7669	7.00273	12.9125	9.1813	11.8861	7.288
3.8852	0.867336	3.88466	0.786976	3.88431	0.889013	3.88487	0.696766		3.88817	1.8215	3.88512	1.46834	0.77771	0.0900588				0.777656	0.074953	3.88857	0.570725	3.88504	0.480706				3.88485	1.59582	3.92572	1.85321	3.88311	2.35804	0.809655	2.28958		13.5056	6.91621	13.7703	7.0028	12.9158	9.18225	11.8898	7.28808
3.88852	0.867526	3.88801	0.787166	3.88766	0.889546	3.8882	0.697375		3.89168	1.82355	3.88855	1.47108	0.778379	0.0901349				0.778326	0.0754855	3.892	0.570725	3.88833	0.4812				3.88825	1.59643	3.92899	1.85375	3.88648	2.3588	0.810352	2.29259		13.509	6.91579	13.7738	7.00315	12.9191	9.18172	11.8933	7.28811
3.8919	0.867298	3.89147	0.787128	3.89104	0.890078	3.89144	0.699695		3.89498	1.82553	3.89195	1.47367	0.779023	0.0899067				0.778996	0.0758658	3.89543	0.57122	3.89165	0.481999				3.89165	1.59688	3.93236	1.85394	3.88997	2.35983	0.811022	2.29373		13.5123	6.91541	13.7772	7.00292	12.9224	9.18153	11.8966	7.28777
3.89538	0.867678	3.89484	0.78728	3.89431	0.890611	3.89474	0.698478		3.89833	1.82667	3.8953	1.47625	0.779693	0.0898306				0.779692	0.0762081	3.89878	0.571866	3.8949	0.482532				3.895	1.59753	3.93582	1.85447	3.8934	2.36062	0.811665	2.29209		13.5156	6.91503	13.7805	7.003	12.9258	9.18099	11.9	7.28762
3.89878	0.868096	3.89814	0.787623	3.89755	0.890991	3.89809	0.699086		3.90168	1.82697	3.89865	1.47747	0.780335	0.090363				0.780389	0.07617	3.90208	0.572551	3.89833	0.483026				3.8983	1.59799	3.93922	1.85435	3.89677	2.36112	0.812362	2.29281		13.5189	6.9148	13.7838	7.00296	12.9292	9.18065	11.9032	7.28766
3.90195	0.868324	3.90149	0.788117	3.90093	0.891295	3.90144	0.699771		3.90508	1.82519	3.90192	1.47709	0.781006	0.0905912				0.781059	0.0760559	3.9054	0.573121	3.90179	0.482988				3.90165	1.59879	3.9426	1.85458	3.90004	2.36165	0.813005	2.29434		13.5222	6.91476	13.7872	7.00288	12.9326	9.18016	11.9066	7.288
3.9054	0.868248	3.90481	0.788155	3.90428	0.891561	3.90492	0.700417		3.90851	1.82656	3.90527	1.47515	0.781703	0.090477				0.781729	0.076094	3.90873	0.57373	3.90524	0.483178				3.90492	1.59917	3.94592	1.85515	3.90331	2.36222	0.813675	2.29517		13.5255	6.91476	13.7904	7.00277	12.936	9.17928	11.9099	7.28781
3.90865	0.868477	3.90814	0.788231	3.90768	0.891067	3.9083	0.700227		3.91186	1.82811	3.90862	1.47637	0.782346	0.0907814				0.782372	0.0762461	3.91202	0.574414	3.90862	0.483482				3.90822	1.59989	3.94919	1.8555	3.90669	2.36344	0.814291	2.29582		13.529	6.91469	13.7938	7.0025	12.9393	9.17898	11.9132	7.28773
3.91202	0.868781	3.91149	0.787965	3.91119	0.891219	3.91165	0.70095		3.91518	1.83169	3.91181	1.47785	0.783043	0.0908575				0.783069	0.0763982	3.9154	0.575023	3.91192	0.483672				3.91165	1.60031	3.95252	1.85576	3.90999	2.36393	0.814961	2.29974		13.5324	6.91423	13.7973	7.00208	12.9426	9.1786	11.9167	7.28773
3.91543	0.869465	3.91486	0.788155	3.91452	0.891029	3.91494	0.701254		3.91859	1.83306	3.91537	1.4788	0.783686	0.0910096				0.783739	0.0763982	3.91886	0.576088	3.91519	0.483901				3.91508	1.60084	3.95579	1.85648	3.91334	2.3645	0.815658	2.29772		13.5357	6.91423	13.8007	7.00121	12.9459	9.17772	11.9201	7.28762
3.9188	0.870568	3.91827	0.788383	3.91784	0.891523	3.91819	0.70152		3.92186	1.83466	3.91872	1.48348	0.784356	0.091428				0.784409	0.0762081	3.92223	0.576468	3.91845	0.484319				3.91848	1.60149	3.95914	1.85709	3.91679	2.36751	0.816355	2.30072		13.5391	6.91438	13.804	7.00094	12.9493	9.17689	11.9235	7.28754
3.92226	0.870834	3.92159	0.788611	3.92111	0.891409	3.92154	0.701216		3.92518	1.83603	3.92207	1.48622	0.785026	0.0911615				0.785079	0.0760559	3.92556	0.576849	3.92172	0.485042				3.92183	1.60213	3.96259	1.85702	3.92025	2.36614	0.817025	2.30225		13.5424	6.91472	13.8074	7.00048	12.9526	9.17597	11.9268	7.28743
3.9254	0.870872	3.92494	0.789068	3.92422	0.891485	3.92491	0.701216		3.92853	1.83694	3.92548	1.48781	0.785723	0.0910857				0.785749	0.0763602	3.92888	0.577115	3.92513	0.485422				3.92513	1.60559	3.96605	1.85789	3.92357	2.3669	0.817695	2.3008		13.5457	6.91507	13.8107	6.99999	12.9561	9.17506	11.9301	7.2869
3.92891	0.871177	3.92834	0.788878	3.92778	0.891866	3.92832	0.701482		3.93185	1.83922	3.92877	1.48949	0.786393	0.0913138				0.786419	0.0765123	3.93218	0.577305	3.92861	0.485878				3.92848	1.60673	3.96943	1.85865	3.92684	2.36808	0.818365	2.30099		13.549	6.91511	13.814	6.99965	12.9595	9.17457	11.9334	7.28636
3.93223	0.871405	3.93161	0.789068	3.93118	0.891942	3.93161	0.701368		3.93528	1.84165	3.93204	1.49116	0.787089	0.0910478				0.787062	0.0768546	3.9355	0.577609	3.93204	0.486829				3.93175	1.60757	3.97272	1.85907	3.93014	2.36907	0.819008	2.30244		13.5523	6.9153	13.8173	6.99904	12.9627	9.17156	11.9367	7.28595
3.93553	0.871671	3.93494	0.789372	3.93462	0.892968	3.93512	0.701863		3.93866	1.84386	3.93539	1.49261	0.78776	0.0909333				0.787759	0.0772349	3.9388	0.57818	3.93545	0.487742				3.93504	1.60757	3.97602	1.86215	3.93344	2.36937	0.819705	2.30369		13.5558	6.91537	13.8207	6.99866	12.9661	9.17289	11.94	7.28564
3.9389	0.872051	3.93837	0.78998	3.93802	0.893425	3.93847	0.701863		3.94207	1.84561	3.93874	1.49451	0.788429	0.0913138				0.788429	0.077387	3.94215	0.578826	3.93869	0.488502				3.9385	1.60601	3.97932	1.86052	3.93671	2.37245	0.820348	2.30719		13.5592	6.91533	13.8241	6.9982	12.9694	9.17198	11.9435	7.28492
3.94225	0.87228	3.94172	0.790551	3.94129	0.894262	3.94185	0.702243		3.94544	1.84683	3.94215	1.49603	0.7891	0.0910857				0.789126	0.077311	3.9456	0.58107	3.94196	0.488959				3.94196	1.6067	3.98261	1.86086	3.94008	2.37135	0.821045	2.30993		13.5626	6.91503	13.8275	6.99775	12.9728	9.16852	11.947	7.28446
3.94563	0.872394	3.94509	0.790817	3.94464	0.89449	3.94507	0.705019		3.94871	1.84766	3.94552	1.4961	0.789742	0.091428				0.789796	0.0772349	3.94887	0.581602	3.94528	0.489073				3.94531	1.60731	3.98599	1.8615	3.94357	2.3718	0.821688	2.31054		13.5659	6.9148	13.8309	6.99729	12.9761	9.16958	11.9503	7.28423
3.94903	0.872774	3.94842	0.790665	3.94796	0.895402	3.94844	0.70365		3.95203	1.84797	3.94893	1.49694	0.790386	0.0924928				0.790466	0.0772349	3.95241	0.580081	3.94855	0.489073				3.94866	1.60788	3.98947	1.86188	3.94697	2.37211	0.822358	2.31122		13.5692	6.91199	13.8342	6.99691	12.9795	9.16647	11.9537	7.28435
3.95236	0.873611	3.95179	0.790285	3.9512	0.895783	3.95182	0.703916		3.95536	1.84751	3.9523	1.49614	0.791082	0.0929494				0.791136	0.0771208	3.95571	0.58069	3.95195	0.489453				3.95195	1.60776	3.99288	1.86162	3.95035	2.37268	0.823028	2.31274		13.5725	6.91358	13.8375	6.99649	12.9829	9.16487	11.957	7.2845
3.95573	0.874143	3.95517	0.790817	3.95458	0.895935	3.95517	0.703954		3.95868	1.85109	3.9556	1.49766	0.791753	0.0954974				0.791779	0.077273	3.959	0.581184	3.95541	0.489948				3.95528	1.60807	3.99626	1.86192	3.95364	2.37363	0.823698	2.31099		13.5758	6.91309	13.8409	6.996	12.9863	9.16373	11.9602	7.28454
3.95908	0.874561	3.95849	0.791502	3.95796	0.896962	3.9586	0.704791		3.96217	1.85322	3.9589	1.50158	0.792422	0.0935955				0.792476	0.0772349	3.96233	0.581831	3.95882	0.489986				3.95857	1.60867	3.99955	1.86253	3.95694	2.37466	0.824368	2.31153		13.5792	6.91248	13.8441	6.99607	12.9897	9.16259	11.9635	7.28458
3.96233	0.874752	3.96179	0.791996	3.96133	0.897114	3.96192	0.704943		3.96552	1.8555	3.96225	1.50242	0.793093	0.0936339				0.793146	0.0771208	3.9656	0.582325	3.96219	0.490252				3.96192	1.60978	4.00282	1.86284	3.96029	2.37823	0.825065	2.31282		13.5827	6.91199	13.8474	6.99588	12.9929	9.16167	11.9668	7.28465
3.9657	0.874866	3.96509	0.792338	3.96474	0.89776	3.9653	0.705285		3.96884	1.85679	3.96557	1.50371	0.793763	0.0931392				0.793789	0.0768166	3.96895	0.582591	3.96546	0.49067				3.96541	1.61054	4.00614	1.86341	3.96359	2.38021	0.825762	2.31328		13.5861	6.91134	13.8509	6.99562	12.9962	9.16373	11.9703	7.28492
3.96908	0.874866	3.96838	0.792452	3.96812	0.898141	3.96865	0.705514		3.97222	1.85763	3.96903	1.50531	0.794433	0.0910857				0.794459	0.0767025	3.97243	0.585405	3.96876	0.491203				3.96879	1.6113	4.00944	1.86401	3.96696	2.38013	0.826378	2.3135		13.5895	6.91096	13.8543	6.99566	12.9996	9.16316	11.9737	7.2848
3.97243	0.874828	3.97184	0.792643	3.97149	0.899358	3.97192	0.705894		3.97546	1.85747	3.9724	1.50729	0.79513	0.0930634				0.795129	0.0770447	3.97581	0.586927	3.97208	0.491659				3.97214	1.61195	4.01279	1.86443	3.97042	2.37823	0.827102	2.31731		13.5928	6.911	13.8577	6.99543	13.0029	9.16221	11.9771	7.28461
3.97583	0.874676	3.97527	0.793137	3.97476	0.900004	3.97527	0.70635		3.97878	1.85656	3.97575	1.5101	0.795799	0.0928731				0.795746	0.0769687	3.97918	0.587763	3.97538	0.492039				3.97546	1.61267	4.01625	1.86523	3.97382	2.37937	0.827745	2.31556		13.596	6.91096	13.861	6.99546	13.006	9.16126	11.9805	7.28435
3.97918	0.874105	3.97865	0.793593	3.978	0.900613	3.97862	0.706807		3.9821	1.8582	3.97913	1.51269	0.79647	0.0926449				0.796469	0.0765884	3.98253	0.588828	3.97883	0.492686				3.97873	1.61328	4.01971	1.86611	3.97717	2.38048	0.828415	2.31784		13.5993	6.91047	13.8643	6.99512	13.0097	9.16072	11.9838	7.28446
3.98259	0.873573	3.98202	0.79424	3.98135	0.901335	3.98194	0.707187		3.98548	1.86173	3.9824	1.51482	0.797166	0.0918081				0.797112	0.0763982	3.98583	0.587307	3.98227	0.493484				3.98205	1.61396	4.02308	1.86614	3.9805	2.38074	0.829085	2.31913		13.6026	6.90974	13.8677	6.99478	13.0131	9.15764	11.9871	7.28442
3.98596	0.873383	3.98527	0.794278	3.98473	0.900955	3.98537	0.707263		3.98891	1.86379	3.98567	1.51626	0.79781	0.0915799				0.797809	0.0764743	3.98913	0.587839	3.98559	0.493941				3.9854	1.61449	4.02641	1.86584	3.98377	2.38124	0.829782	2.31784		13.606	6.90917	13.8709	6.99459	13.0165	9.15681	11.9904	7.28408
3.98923	0.873649	3.98851	0.794544	3.98813	0.901487	3.98872	0.707377		3.99234	1.86554	3.98899	1.51717	0.798479	0.0919983				0.798506	0.0765884	3.99242	0.588144	3.98902	0.494321				3.98875	1.61499	4.0297	1.86611	3.98714	2.38162	0.830452	2.32073		13.6095	6.90864	13.8741	6.99482	13.0198	9.1565	11.9937	7.28374
3.99258	0.874181	3.99186	0.794658	3.99157	0.901868	3.9921	0.707453		3.99575	1.86683	3.9924	1.51847	0.79915	0.092797				0.799149	0.0768166	3.99577	0.588524	3.99232	0.494968				3.99218	1.6159	4.03302	1.86671	3.99041	2.38207	0.831122	2.32316		13.613	6.90853	13.8777	6.99459	13.023	9.15776	11.9971	7.28332
3.99585	0.874676	3.99524	0.79481	3.99492	0.902324	3.99548	0.707681		3.99904	1.8682	3.99564	1.51968	0.79982	0.092607				0.799792	0.0767785	3.99926	0.588752	3.99567	0.495652				3.99559	1.61666	4.03629	1.8669	3.99379	2.38302	0.831818	2.321		13.6163	6.90818	13.8811	6.99455	13.0264	9.15734	12.0005	7.28306
3.99915	0.876919	3.99872	0.795153	3.99829	0.902058	3.99875	0.707605		4.00229	1.86926	3.99918	1.52037	0.800516	0.0921125				0.800462	0.0767785	4.00263	0.589056	3.99899	0.496375				3.99894	1.61951	4.03964	1.86706	3.99722	2.38394	0.832462	2.32423		13.6196	6.90716	13.8845	6.99451	13.0297	9.15707	12.0039	7.28298
4.00263	0.87498	4.00215	0.795761	4.00162	0.902362	4.00207	0.707719		4.00561	1.87033	4.00253	1.52197	0.801187	0.0918465				0.801132	0.0770447	4.00604	0.589361	4.00229	0.496907				4.00229	1.61795	4.04313	1.86991	4.0006	2.38706	0.833132	2.32491		13.6229	6.9067	13.8879	6.9941	13.0331	9.15677	12.0072	7.28229
4.00601	0.875246	4.00553	0.796065	4.00486	0.902704	4.00537	0.70829		4.00901	1.86877	4.00588	1.52326	0.801856	0.0920746				0.801802	0.077311	4.00936	0.589893	4.00564	0.497249				4.00558	1.6189	4.04651	1.87067	4.00397	2.3882	0.833802	2.32354		13.6262	6.90643	13.8911	6.9941	13.0365	9.15605	12.0105	7.28146
4.00944	0.875778	4.00885	0.795647	4.00805	0.903047	4.00874	0.70867		4.01236	1.8701	4.00917	1.5244	0.8025	0.0931776				0.802499	0.0774251	4.01263	0.592631	4.00904	0.497706				4.00893	1.61989	4.04988	1.87151	4.00727	2.38926	0.834498	2.32434		13.6295	6.90621	13.8945	6.99383	13.0399	9.15521	12.0139	7.28081
4.01276	0.876349	4.01204	0.795761	4.01158	0.904226	4.0122	0.709126		4.01585	1.87337	4.01247	1.5263	0.803196	0.0936718				0.803142	0.0771969	4.01595	0.59111	4.01244	0.498314				4.0122	1.62035	4.05321	1.87037	4.01057	2.38995	0.835168	2.32598		13.6328	6.90598	13.8977	6.9933	13.0433	9.15102	12.017	7.28085
4.01598	0.876539	4.01531	0.795989	4.01499	0.904682	4.01542	0.709887		4.0192	1.87527	4.01582	1.52759	0.803866	0.0936339				0.803812	0.0771208	4.0192	0.591757	4.01582	0.498505				4.0155	1.62096	4.05653	1.87097	4.01384	2.38854	0.835838	2.32609		13.6363	6.90583	13.9011	6.99254	13.0466	9.14996	12.0205	7.28051
4.01928	0.876805	4.01871	0.796103	4.01837	0.905329	4.01895	0.710762		4.02252	1.87672	4.01917	1.52904	0.804509	0.0931776				0.804456	0.0771208	4.02255	0.592479	4.01912	0.498771				4.01895	1.62138	4.05985	1.87086	4.01713	2.38941	0.836482	2.32849		13.6397	6.90552	13.9045	6.992	13.0499	9.14882	12.024	7.28058
4.02263	0.877071	4.02209	0.796522	4.02172	0.9051	4.02231	0.711218		4.02582	1.87771	4.02265	1.52995	0.80518	0.0933676				0.805126	0.0774251	4.026	0.593392	4.02249	0.498885				4.02236	1.6218	4.06312	1.87139	4.02051	2.39021	0.837152	2.32765		13.643	6.90556	13.908	6.99143	13.0532	9.14859	12.0274	7.28028
4.026	0.880038	4.0256	0.797092	4.02512	0.905899	4.02555	0.711637		4.02911	1.87915	4.02603	1.53102	0.805849	0.0940142				0.805796	0.077349	4.02946	0.593658	4.02579	0.499493				4.02579	1.6221	4.06647	1.87158	4.02399	2.39093	0.837822	2.32792		13.6464	6.90571	13.9113	6.99113	13.0565	9.14985	12.0307	7.27975
4.02949	0.878669	4.02898	0.79732	4.02844	0.906431	4.0289	0.712093		4.03244	1.88067	4.02938	1.53269	0.806493	0.0943565				0.806492	0.077387	4.03284	0.593772	4.02903	0.500064				4.02917	1.62278	4.06993	1.87173	4.02742	2.39124	0.838518	2.32853		13.6497	6.90541	13.9147	6.99121	13.0599	9.14886	12.0341	7.27975
4.03289	0.878973	4.0323	0.797358	4.03168	0.906964	4.03222	0.712473		4.03581	1.88273	4.03273	1.53315	0.807162	0.0944324				0.807162	0.0778815	4.03613	0.593886	4.03246	0.500482				4.03244	1.62366	4.07331	1.872	4.03085	2.39185	0.839188	2.32955		13.653	6.90495	13.918	6.99113	13.0634	9.14806	12.0374	7.27971
4.03627	0.879125	4.03546	0.797663	4.03509	0.907306	4.0356	0.712968		4.03919	1.88379	4.036	1.53429	0.807833	0.093976				0.807859	0.0778815	4.03943	0.593962	4.03589	0.501091				4.03573	1.62411	4.07668	1.87231	4.03415	2.39234	0.839858	2.32967		13.6563	6.90529	13.9213	6.99143	13.0667	9.1473	12.0407	7.27986
4.03956	0.879505	4.03887	0.797739	4.03844	0.907268	4.03903	0.713006		4.04262	1.88501	4.03927	1.53543	0.808503	0.0939				0.808529	0.0779575	4.04275	0.593962	4.03927	0.501661				4.039	1.62476	4.08001	1.87288	4.03737	2.39299	0.840502	2.32997		13.6596	6.90537	13.9246	6.99128	13.0701	9.14699	12.044	7.27937
4.04275	0.88	4.04219	0.797739	4.04179	0.907648	4.0424	0.71293		4.04597	1.88592	4.04262	1.5344	0.809173	0.0937479				0.809199	0.0779575	4.04602	0.594685	4.04267	0.502232				4.04232	1.62537	4.0833	1.87554	4.04069	2.39394	0.841145	2.33153		13.663	6.90522	13.9279	6.99109	13.0734	9.1465	12.0474	7.2791
4.0461	0.879734	4.04557	0.798043	4.04519	0.907192	4.04578	0.712853		4.04929	1.88676	4.046	1.53794	0.809843	0.0941281				0.809896	0.0780716	4.0494	0.595408	4.04597	0.502574				4.04578	1.6264	4.08665	1.87432	4.04396	2.39462	0.841815	2.33488		13.6665	6.90526	13.9314	6.99117	13.0767	9.14623	12.0508	7.27876
4.04948	0.879924	4.04894	0.798347	4.04857	0.908143	4.04913	0.711941		4.05264	1.88805	4.04945	1.53984	0.810513	0.0945466				0.810566	0.0782617	4.05291	0.598108	4.04929	0.503258				4.04921	1.62704	4.08992	1.87485	4.04736	2.39493	0.842485	2.33769		13.6699	6.90507	13.9348	6.99143	13.08	9.14578	12.0542	7.27876
4.05288	0.879772	4.0524	0.798195	4.05195	0.907763	4.05235	0.703118		4.05575	1.88942	4.05286	1.54121	0.811183	0.0944703				0.811263	0.0782998	4.05631	0.599857	4.05259	0.503258				4.05262	1.62815	4.09327	1.87592	4.05082	2.3958	0.843128	2.33898		13.6733	6.90499	13.9381	6.99155	13.0833	9.14521	12.0575	7.27902
4.05637	0.879962	4.05578	0.797625	4.05522	0.90761	4.05567	0.700836		4.05923	1.89049	4.05621	1.54281	0.811852	0.0944703				0.811933	0.0780336	4.05969	0.600466	4.05589	0.503525				4.05597	1.62887	4.09673	1.87599	4.05425	2.39702	0.843878	2.33815		13.6765	6.90507	13.9415	6.99124	13.0867	9.14448	12.0609	7.27887
4.05974	0.880228	4.0591	0.797967	4.05851	0.907344	4.05905	0.701977		4.06261	1.8917	4.05958	1.54448	0.812523	0.0942421				0.812576	0.0775391	4.06296	0.600694	4.05932	0.503639				4.05924	1.62917	4.10013	1.87615	4.05765	2.39789	0.844548	2.33891		13.6798	6.90522	13.9448	6.99121	13.0901	9.14369	12.0642	7.27857
4.06309	0.880608	4.06248	0.798157	4.06183	0.907306	4.06242	0.701292		4.06594	1.89307	4.06283	1.54585	0.813219	0.0942042				0.813246	0.0776152	4.06623	0.599477	4.06275	0.503563				4.06256	1.62997	4.10351	1.87675	4.06092	2.40151	0.845192	2.33879		13.6831	6.90484	13.9481	6.99071	13.0935	9.14076	12.0675	7.27838
4.06634	0.88057	4.06569	0.798461	4.06521	0.907686	4.06588	0.701825		4.06937	1.8914	4.06612	1.54729	0.81389	0.0940902				0.813889	0.0778054	4.06955	0.600428	4.06612	0.503981				4.0658	1.631	4.10683	1.87706	4.06417	2.40174	0.845835	2.33982		13.6864	6.90491	13.9514	6.99063	13.0969	9.13962	12.0708	7.27804
4.06961	0.880494	4.06902	0.798804	4.06862	0.907724	4.06923	0.703764		4.07274	1.89459	4.06953	1.54897	0.814506	0.0944703				0.814586	0.0778815	4.07285	0.600998	4.0695	0.504514				4.06918	1.63168	4.11016	1.87717	4.06752	2.40021	0.846505	2.34362		13.6899	6.90518	13.9547	6.99052	13.1002	9.13886	12.0741	7.27728
4.07296	0.880684	4.07237	0.798842	4.07202	0.90898	4.07261	0.703003		4.07612	1.89216	4.0729	1.55064	0.815203	0.0941281				0.815283	0.0778434	4.07623	0.601531	4.07274	0.504856				4.07264	1.63172	4.11345	1.87759	4.07081	2.40109	0.847175	2.34469		13.6933	6.9051	13.9582	6.99048	13.1035	9.13802	12.0776	7.27678
4.07633	0.880494	4.07572	0.798918	4.07534	0.910919	4.07596	0.703232		4.07944	1.60906	4.07631	1.55209	0.815873	0.0936339				0.815953	0.0777674	4.07968	0.601759	4.07604	0.504894				4.07607	1.63252	4.11675	1.87793	4.07424	2.40212	0.847845	2.34393		13.6967	6.90465	13.9616	6.99014	13.1068	9.13905	12.081	7.27359
4.07974	0.880532	4.07915	0.799526	4.07875	0.909664	4.0792	0.706388		4.08271	1.41221	4.07966	1.55444	0.816489	0.0936718				0.816623	0.0779955	4.08311	0.601759	4.07936	0.505426				4.07944	1.6332	4.1201	1.87816	4.07773	2.4028	0.848515	2.34225		13.7	6.90427	13.9649	6.9898	13.1101	9.13829	12.0844	7.27305
4.08317	0.880494	4.08252	0.800477	4.08207	0.910273	4.08252	0.707529		4.08601	1.41936	4.08301	1.55604	0.817186	0.0936718				0.817293	0.0783758	4.08649	0.601949	4.08269	0.506339				4.08271	1.634	4.12339	1.87877	4.0811	2.40329	0.849158	2.34374		13.7033	6.90427	13.9683	6.98946	13.1135	9.13737	12.0877	7.27488
4.08652	0.880761	4.0859	0.800857	4.08534	0.911223	4.08587	0.704144		4.08939	1.44507	4.08636	1.55817	0.817856	0.0941281				0.817963	0.078528	4.08981	0.602405	4.08612	0.507252				4.08601	1.63678	4.12696	1.87938	4.08451	2.40406	0.849828	2.34408		13.7066	6.90434	13.9716	6.98908	13.1169	9.13669	12.091	7.27473
4.08987	0.881141	4.08925	0.801428	4.08869	0.911604	4.08922	0.688362		4.09276	1.46423	4.08963	1.56098	0.818553	0.0946226				0.818633	0.0786801	4.09314	0.60271	4.08957	0.507784				4.08933	1.63746	4.13034	1.87976	4.08775	2.40706	0.850471	2.34412		13.7098	6.90389	13.9749	6.98892	13.1203	9.13593	12.0943	7.27427
4.09303	0.881521	4.09252	0.801884	4.09201	0.911794	4.09265	0.683646		4.09625	1.47108	4.09295	1.56311	0.819222	0.0952311				0.819276	0.0789083	4.09646	0.603128	4.09295	0.508203				4.09263	1.63609	4.13366	1.8806	4.09102	2.40873	0.851141	2.34473		13.7133	6.90343	13.9782	6.989	13.1237	9.13539	12.0976	7.27454
4.09641	0.881711	4.09584	0.802036	4.09539	0.91225	4.09598	0.687069		4.09962	1.48477	4.09633	1.56631	0.819866	0.0978553				0.819946	0.0786421	4.0997	0.603356	4.09627	0.508773				4.09598	1.63686	4.13696	1.88113	4.09434	2.41071	0.851838	2.34446		13.7168	6.90301	13.9815	6.98896	13.127	9.13467	12.1009	7.27476
4.09976	0.881825	4.09919	0.802683	4.09882	0.912174	4.09917	0.685623		4.10297	1.50926	4.09965	1.56775	0.820536	0.0961437				0.820616	0.078604	4.10305	0.603736	4.09957	0.509305				4.09946	1.63796	4.14028	1.88132	4.09767	2.41117	0.852508	2.34378		13.7202	6.90278	13.985	6.98908	13.1303	9.1346	12.1044	7.2745
4.10311	0.882092	4.10252	0.802835	4.10217	0.913391	4.10268	0.686764		4.10627	1.51459	4.10308	1.56874	0.821233	0.0966382				0.821259	0.0787942	4.10651	0.604611	4.10287	0.510028				4.10281	1.63807	4.1436	1.88185	4.10104	2.41223	0.853205	2.32065		13.7235	6.90278	13.9884	6.98854	13.1336	9.13425	12.1078	7.27446
4.10648	0.8827	4.106	0.802835	4.10557	0.913467	4.10597	0.690453		4.10951	1.52432	4.10646	1.56912	0.82193	0.0972087				0.821929	0.0784899	4.10989	0.607768	4.10616	0.510865				4.10616	1.6386	4.14695	1.88235	4.10447	2.41037	0.853902	2.31822		13.7269	6.90267	13.9917	6.98797	13.137	9.13338	12.1112	7.27199
4.10991	0.883271	4.10941	0.802607	4.10887	0.914152	4.10932	0.688704		4.11283	1.53345	4.10978	1.56772	0.822626	0.0976651				0.822599	0.0778434	4.11329	0.608833	4.10946	0.511207				4.10951	1.63948	4.15038	1.88292	4.10788	2.41147	0.854545	2.31822		13.7301	6.90229	13.9951	6.98763	13.1403	9.13254	12.1145	7.2713
4.11329	0.883841	4.11275	0.80215	4.11208	0.914494	4.11267	0.69323		4.11621	1.5441	4.11316	1.56912	0.823297	0.097399				0.823269	0.0774631	4.11664	0.609897	4.11294	0.511663				4.11284	1.64013	4.15381	1.88341	4.11125	2.41219	0.855242	2.3205		13.7335	6.90229	13.9984	6.98721	13.1438	9.12927	12.1178	7.27324
4.11667	0.886427	4.11613	0.801732	4.11543	0.915141	4.11602	0.695207		4.11959	1.55642	4.11643	1.57026	0.823966	0.097399				0.823966	0.077387	4.11996	0.608224	4.11637	0.511968				4.11619	1.64294	4.15714	1.88387	4.11455	2.41261	0.855912	2.32119		13.7367	6.90229	14.0017	6.98714	13.1472	9.12768	12.1211	7.27302
4.11999	0.884488	4.11937	0.80196	4.11884	0.915597	4.11945	0.697185		4.12305	1.56768	4.11972	1.57384	0.82461	0.097513				0.824636	0.0775772	4.12326	0.608833	4.11975	0.51193				4.11951	1.64416	4.16046	1.88398	4.11771	2.41292	0.856582	2.32423		13.7401	6.9021	14.005	6.98706	13.1505	9.12752	12.1244	7.2726
4.12326	0.884792	4.12264	0.802226	4.12224	0.915711	4.1228	0.698934		4.12642	1.57726	4.12313	1.57521	0.825279	0.0970566				0.825306	0.0781476	4.12653	0.609327	4.12313	0.512082				4.12286	1.64484	4.16376	1.88459	4.12122	2.41318	0.857278	2.32556		13.7435	6.90164	14.0083	6.98683	13.1538	9.12996	12.1277	7.27229
4.12658	0.885286	4.12599	0.802226	4.1257	0.916205	4.12621	0.700379		4.12975	1.58669	4.1265	1.57605	0.82595	0.0970945				0.825976	0.0780336	4.12988	0.610126	4.1264	0.512652				4.12626	1.64294	4.16711	1.88531	4.12447	2.41391	0.857948	2.3278		13.7469	6.90153	14.0118	6.98641	13.1571	9.12901	12.1312	7.2721
4.12993	0.885705	4.12937	0.802835	4.12902	0.915749	4.12959	0.702889		4.1331	1.59643	4.12993	1.57741	0.826619	0.0969427				0.826619	0.0777293	4.13334	0.61062	4.12969	0.513299				4.12964	1.64423	4.17037	1.88573	4.12784	2.41394	0.858592	2.33024		13.7503	6.9013	14.0151	6.98634	13.1605	9.12821	12.1347	7.27195
4.13328	0.885781	4.1328	0.803063	4.1324	0.91651	4.13283	0.704867		4.13637	1.6051	4.13328	1.57848	0.82729	0.0961819				0.827262	0.0781857	4.13677	0.610772	4.13299	0.513223				4.13302	1.64488	4.17367	1.88626	4.1313	2.4147	0.859262	2.33191		13.7537	6.90145	14.0185	6.98649	13.1638	9.12779	12.138	7.2721
4.13679	0.885857	4.1362	0.803405	4.13567	0.916434	4.13615	0.70616		4.1395	1.61514	4.13669	1.57947	0.827959	0.0960295				0.827932	0.0789463	4.14014	0.610582	4.13634	0.513641				4.13637	1.64518	4.17716	1.88687	4.1347	2.41508	0.859932	2.33267		13.7569	6.9013	14.0219	6.98676	13.1672	9.12764	12.1413	7.27222
4.14017	0.885933	4.13958	0.804204	4.13891	0.916738	4.13947	0.707149		4.14304	1.62396	4.14004	1.57791	0.828629	0.0965621				0.828629	0.0795168	4.14347	0.61062	4.13977	0.514135				4.13966	1.64583	4.18059	1.88737	4.13808	2.41565	0.860628	2.33488		13.7603	6.90081	14.0252	6.98698	13.1706	9.12768	12.1446	7.27252
4.14355	0.885667	4.1429	0.804775	4.14229	0.91689	4.14285	0.707986		4.14636	1.6299	4.14328	1.5792	0.829272	0.0964479				0.829299	0.0793647	4.14671	0.610924	4.14317	0.514972				4.14301	1.64629	4.18396	1.8879	4.14138	2.4163	0.861298	2.33723		13.7636	6.90088	14.0285	6.98695	13.174	9.12737	12.1478	7.27199
4.14687	0.885781	4.14615	0.804889	4.14567	0.917042	4.14628	0.706807		4.14985	1.6375	4.14658	1.58251	0.829943	0.0964479				0.829969	0.0790223	4.15009	0.611457	4.14652	0.515847				4.14631	1.64659	4.18729	1.88835	4.14467	2.41695	0.861968	2.33838		13.7669	6.90046	14.0318	6.98687	13.1773	9.12657	12.1513	7.27127
4.15006	0.885819	4.14942	0.805003	4.14912	0.917917	4.14969	0.70791		4.15322	1.64572	4.14995	1.58487	0.83064	0.0968664				0.830639	0.0791364	4.15336	0.611875	4.1499	0.516303				4.14963	1.64659	4.19058	1.88858	4.148	2.41759	0.862638	2.34035		13.7703	6.90065	14.0352	6.98691	13.1806	9.12566	12.1546	7.27096
4.15341	0.886541	4.15277	0.805117	4.15255	0.918183	4.15309	0.708898		4.15655	1.6553	4.15328	1.58745	0.831309	0.0970185				0.831282	0.0796689	4.15673	0.611913	4.1532	0.517064				4.15309	1.64792	4.19391	1.88923	4.15129	2.41839	0.863308	2.34172		13.7738	6.90065	14.0386	6.98687	13.184	9.12497	12.1581	7.27089
4.15676	0.886845	4.15612	0.805117	4.1559	0.918906	4.15641	0.709735		4.15984	1.66397	4.15673	1.5889	0.832006	0.0971708				0.831979	0.0797449	4.16016	0.611989	4.15652	0.51752				4.15647	1.64842	4.19718	1.88995	4.15467	2.41969	0.863978	2.34172		13.777	6.90084	14.042	6.9871	13.1873	9.12425	12.1614	7.27024
4.16014	0.887074	4.15941	0.805535	4.15923	0.91902	4.15963	0.710343		4.16314	1.67067	4.16008	1.59095	0.832676	0.097513				0.832622	0.0797069	4.16357	0.612255	4.15982	0.518319				4.15971	1.64895	4.2005	1.89064	4.15813	2.42242	0.864648	2.34324		13.7805	6.90062	14.0453	6.98717	13.1906	9.12357	12.1648	7.26963
4.16357	0.887264	4.16298	0.805954	4.16236	0.919704	4.16295	0.711028		4.16646	1.67675	4.16327	1.59278	0.83332	0.097399				0.833292	0.0794787	4.16692	0.613168	4.16311	0.518965				4.16319	1.6496	4.20396	1.89341	4.16153	2.42318	0.865292	2.34492		13.7838	6.90065	14.0487	6.98729	13.194	9.12273	12.1681	7.26917
4.16694	0.887758	4.16633	0.806258	4.16574	0.920123	4.16627	0.711637		4.16984	1.6836	4.16681	1.5943	0.833989	0.097399				0.833989	0.0790604	4.17024	0.613586	4.16654	0.519688				4.16649	1.65024	4.20741	1.89402	4.16491	2.42433	0.866015	2.34355		13.7871	6.90065	14.052	6.98729	13.1974	9.12148	12.1714	7.268
4.17032	0.888367	4.16965	0.806372	4.16914	0.921111	4.16962	0.712131		4.17322	1.69227	4.17011	1.59613	0.83466	0.0975509				0.834632	0.0793647	4.17356	0.614423	4.16995	0.520106				4.16981	1.65093	4.21082	1.89269	4.16823	2.42349	0.866658	2.34682		13.7904	6.9005	14.0553	6.98733	13.2008	9.12056	12.1747	7.26761
4.17364	0.888785	4.17292	0.80679	4.17252	0.921454	4.17311	0.712701		4.17665	1.69972	4.17343	1.59711	0.835329	0.0972087				0.835302	0.0796309	4.17689	0.614803	4.17332	0.520486				4.17308	1.65146	4.21414	1.89349	4.1715	2.42676	0.867328	2.34857		13.7937	6.90069	14.0584	6.98664	13.2042	9.11725	12.178	7.26773
4.1767	0.889089	4.17624	0.807399	4.17573	0.921416	4.17649	0.713348		4.18	1.7055	4.17678	1.59757	0.835999	0.0969806				0.835972	0.0796689	4.18016	0.615298	4.1767	0.521057				4.17643	1.65271	4.21738	1.89436	4.17485	2.42798	0.867945	2.34689		13.7972	6.9005	14.062	6.98653	13.2075	9.11649	12.1814	7.26758
4.18018	0.888975	4.17962	0.807817	4.17933	0.921834	4.17986	0.713728		4.18332	1.70839	4.18013	1.59871	0.836642	0.0970945				0.836642	0.0797449	4.18351	0.615982	4.18	0.520943				4.17986	1.65313	4.22071	1.89459	4.17796	2.42904	0.868615	2.35077		13.8006	6.90046	14.0654	6.98611	13.2108	9.11817	12.1849	7.26701
4.18353	0.889356	4.183	0.807817	4.18268	0.921682	4.18316	0.714489		4.18672	1.71387	4.18356	1.59749	0.837313	0.0974748				0.837366	0.0800112	4.18696	0.616743	4.18332	0.521019				4.18327	1.65405	4.22395	1.89459	4.1815	2.42965	0.869312	2.35245		13.804	6.90027	14.0688	6.98573	13.2141	9.11737	12.1883	7.26689
4.18688	0.889394	4.18648	0.807627	4.18605	0.922252	4.1864	0.715173		4.18997	1.72011	4.18691	1.59864	0.837983	0.0980453				0.838063	0.0797449	4.19037	0.618036	4.18662	0.521323				4.18664	1.65701	4.2273	1.89482	4.18498	2.4287	0.869982	2.35298		13.8073	6.90008	14.0722	6.98539	13.2174	9.11653	12.1916	7.26682
4.19037	0.889736	4.18981	0.807475	4.18935	0.922595	4.1897	0.71544		4.19334	1.72406	4.19026	1.59943	0.838653	0.0983117				0.838733	0.0800492	4.19377	0.618531	4.18997	0.521247				4.18997	1.65579	4.23078	1.89497	4.18841	2.4295	0.870652	2.35519		13.8106	6.89989	14.0755	6.98497	13.2208	9.11535	12.1949	7.2664
4.19374	0.889736	4.19313	0.807741	4.19262	0.923013	4.19305	0.715554		4.19672	1.73167	4.19361	1.60042	0.839323	0.0978553				0.839403	0.0806577	4.19707	0.619329	4.1934	0.521361				4.19324	1.65633	4.23424	1.8952	4.19173	2.4303	0.871322	2.35655		13.8139	6.89936	14.0788	6.98489	13.2242	9.11474	12.1983	7.26617
4.19709	0.889812	4.19653	0.808121	4.19594	0.922823	4.19645	0.715896		4.20004	1.73943	4.19688	1.60434	0.839993	0.097703				0.840046	0.0808858	4.20036	0.619595	4.1968	0.521666				4.19659	1.65713	4.23762	1.89547	4.195	2.43064	0.871992	2.3577		13.8172	6.89887	14.0822	6.98466	13.2276	9.11132	12.2016	7.26598
4.20039	0.88966	4.1998	0.80854	4.19929	0.923393	4.19991	0.715896		4.20347	1.74551	4.2002	1.60594	0.840663	0.0980072				0.840716	0.0806957	4.20369	0.620546	4.20015	0.522198				4.19985	1.658	4.24091	1.89592	4.1983	2.43129	0.872635	2.35967		13.8205	6.89833	14.0854	6.98501	13.231	9.11026	12.2049	7.26541
4.20363	0.889888	4.20312	0.808692	4.2027	0.924078	4.20329	0.71601		4.2068	1.7516	4.20361	1.60944	0.841359	0.0983875				0.841386	0.0807717	4.20698	0.621383	4.20353	0.522616				4.2032	1.65869	4.24421	1.89881	4.20165	2.43201	0.873305	2.36066		13.8239	6.89811	14.0888	6.98516	13.2343	9.11227	12.2082	7.2651
4.20701	0.890154	4.2065	0.808768	4.20613	0.924344	4.20664	0.716124		4.21017	1.75738	4.20693	1.6124	0.84203	0.0985398				0.842056	0.0806957	4.21033	0.622105	4.2068	0.522997				4.20666	1.65945	4.24753	1.8998	4.20495	2.43262	0.874002	2.36119		13.8274	6.89757	14.0922	6.98546	13.2376	9.11151	12.2117	7.26484
4.21039	0.890154	4.20982	0.809262	4.20948	0.925295	4.20996	0.716162		4.21355	1.76164	4.21036	1.61461	0.842672	0.0986159				0.84278	0.0802774	4.21379	0.622676	4.21015	0.523377				4.21009	1.66009	4.25083	1.90049	4.20832	2.43338	0.874672	2.36211		13.8308	6.89704	14.0956	6.98573	13.2409	9.11094	12.2151	7.26442
4.21376	0.890382	4.21325	0.809604	4.21285	0.925409	4.2132	0.716619		4.21685	1.76666	4.21366	1.6156	0.843343	0.0986917				0.84345	0.0802394	4.21719	0.622714	4.21347	0.523681				4.21347	1.66097	4.25421	1.89889	4.21175	2.43604	0.875342	2.361		13.8341	6.89677	14.099	6.98577	13.2442	9.11033	12.2184	7.26389
4.21719	0.89042	4.2166	0.809871	4.21612	0.925561	4.21655	0.717303		4.22017	1.77228	4.21701	1.61575	0.843986	0.0984635				0.84412	0.0801632	4.22054	0.623246	4.21677	0.524366				4.21679	1.66139	4.25766	1.89969	4.21513	2.43748	0.876012	2.36192		13.8373	6.89639	14.1024	6.98581	13.2476	9.11014	12.2218	7.26366
4.22052	0.890953	4.21998	0.809566	4.21934	0.925941	4.21998	0.717836		4.22336	1.77822	4.22036	1.61427	0.844683	0.0984635				0.84479	0.0800492	4.22387	0.623741	4.22017	0.525088				4.22009	1.66222	4.26104	1.90056	4.21853	2.43916	0.876601	2.36291		13.8407	6.89651	14.1057	6.9855	13.251	9.10957	12.2251	7.264
4.22389	0.891371	4.22336	0.809795	4.22272	0.92636	4.22336	0.718254		4.22684	1.78506	4.22368	1.61537	0.84538	0.0988059				0.845433	0.079783	4.22716	0.624425	4.2236	0.525773				4.22344	1.66294	4.26439	1.90106	4.2218	2.43999	0.877298	2.36408		13.844	6.89651	14.1091	6.98523	13.2544	9.10946	12.2284	7.264
4.22724	0.892208	4.22668	0.810023	4.22609	0.926626	4.22676	0.7189		4.2303	1.79054	4.22706	1.61674	0.846049	0.0991483				0.846103	0.0795928	4.23035	0.624806	4.227	0.528815				4.22674	1.6634	4.26769	1.90129	4.22507	2.44045	0.877968	2.36758		13.8473	6.89643	14.1123	6.9847	13.2578	9.10934	12.2317	7.26389
4.23051	0.892702	4.22998	0.810251	4.2295	0.926854	4.23009	0.719167		4.2337	1.7948	4.23041	1.61716	0.84672	0.0988059				0.8468	0.0794407	4.23378	0.625338	4.23038	0.528663				4.23009	1.66378	4.27096	1.90125	4.2284	2.43885	0.878638	2.3691		13.8508	6.89605	14.1156	6.98394	13.2611	9.10885	12.235	7.26374
4.23392	0.89274	4.23333	0.810137	4.23293	0.927615	4.23344	0.719319		4.23708	1.7945	4.23373	1.62115	0.847389	0.098768				0.847443	0.0794407	4.23711	0.625414	4.23368	0.52718				4.23354	1.66431	4.27431	1.90136	4.23169	2.43965	0.879335	2.37055		13.8542	6.8959	14.1191	6.98364	13.2644	9.1082	12.2385	7.26415
4.23729	0.89293	4.23665	0.809985	4.2363	0.927919	4.23676	0.719281		4.24043	1.80332	4.23716	1.62374	0.848086	0.0989199				0.848113	0.0796309	4.24059	0.625794	4.23697	0.527826				4.23692	1.66492	4.27763	1.9017	4.23504	2.44053	0.880032	2.37055		13.8576	6.89636	14.1225	6.98318	13.2677	9.10759	12.2419	7.26461
4.24064	0.893235	4.24008	0.810327	4.23965	0.928451	4.24006	0.719281		4.2437	1.81047	4.24051	1.62564	0.848783	0.0990341				0.848783	0.0799351	4.24399	0.626745	4.24027	0.528549				4.2403	1.66561	4.28098	1.90235	4.23847	2.44136	0.880702	2.36929		13.8609	6.89639	14.1259	6.98322	13.271	9.10672	12.2453	7.26488
4.24402	0.893349	4.24343	0.810936	4.24292	0.92868	4.24343	0.719547		4.247	1.81716	4.24389	1.62754	0.849453	0.0998709				0.849426	0.0802394	4.2474	0.627468	4.24359	0.529082				4.24365	1.6685	4.28444	1.90265	4.24193	2.44159	0.881372	2.37013		13.8642	6.89636	14.1292	6.98349	13.2744	9.10371	12.2486	7.26507
4.24737	0.89293	4.24678	0.811506	4.24622	0.92868	4.24681	0.720498		4.25035	1.82127	4.2471	1.62845	0.85015	0.100518				0.850069	0.0804295	4.25069	0.628228	4.24708	0.529386				4.24694	1.66926	4.28784	1.90551	4.24536	2.4419	0.882042	2.37085		13.8676	6.89617	14.1325	6.98398	13.2779	9.10219	12.2519	7.26491
[truncated: 79,126 more rows]

## Sheet: Fig. 3b
Movie processing data of radial stretch-sweeping angle relationship for designed metamaterials
CI Ring				CII Ring				CIII Ring				R Ring
ΔΘ (º)	Ri (mm)			ΔΘ (º)	Ri (mm)			ΔΘ (º)	Ri (mm)			ΔΘ (º)	Ri (mm)
0	43.1537			-4.3967	46.7487			-7.8667	43.0771			-10.27	43.7575
[truncated: 6 more rows]

## Sheet: Fig. 4b
Raw data of experimental displacement-force curves for designed metamaterials
[truncated: 70,456 more rows]

[truncated: 11 more sheets: Fig. 5b, Fig. 5e, Fig. 6c, Fig. 6e, Supplementary Fig. 25, Supplementary Fig. 31a, Supplementary Fig. 31b, Supplementary Fig. 31c, Supplementary Fig. 36a, Supplementary Fig. 36b, Supplementary Fig. 36c]
